# Supplementary material for: Differences in gene expression profiles for subcutaneous adipose, liver, and skeletal muscle tissues between Meishan and Landrace pigs with different backfat thicknesses
Source: PLoS One. 2018 Sep 21;13(9):e0204135. doi: 10.1371/journal.pone.0204135 (PMC6150482; doi:10.1371/journal.pone.0204135)
Supplement: S1 Table — (XLSX) [file pone.0204135.s002.xlsx]

## Sheet: FAT_Probes
S1 Table. The >2-fold differentially expressed genes in the subcutaneous adipose tissue between LWDL and LWDM pigs for suckling (12-day-old)
and fattening (5-month-old).
Probe	HsGene	HsGene	SsGene	SsGene	12 days		5 months
ID	Symbol	ID	Symbol	ID	Ratio	Adjusted P-values	Ratio	Adjusted P-values
					(LWDM/LWDL)	FDR	(LWDM/LWDL)	FDR
AGPOA3-35768	AATK	9625	NA	NA	0.360815	0.00945052
AGPOA3-22343	ABCA4	24	LOC100155583	100155583	3.60028	0.0174227
AGPOA3-16030	ABHD4	63874	ABHD4	100154266	0.2041	0.00620494
AGPOA3-15505	ABLIM1	3983	ABLIM1	100154343			8.43776	0.000556924
AGPOA3-11244	ABTB2	25841	ABTB2	100512455	3.12691	0.00474914
AGPOA3-08848	ACLY	47	ACLY	100125957	3.06801	0.0112108
AGPOA3-10019	ACLY	47	ACLY	100125957	2.79996	0.0128565
AGPOA3-19546	ACTA1	58	ACTA1	100154254	3.75289	0.0402361
AGPOA3-13883	ACTA2	59	ACTA2	733615	2.89115	0.00220203
AGPOA3-14535	ACTA2	59	ACTA2	733615	2.83689	0.00285261
AGPOA3-29764	ACTA2	59	ACTA2	733615	3.2101	0.00107934
AGPOA3-47320	ACTG1	71	ACTB	414396	2.62955	0.00629658
AGPOA3-06089	ACTN4	81	LOC100517284	100517284	2.31226	0.00324645
AGPOA3-15842	ADAMDEC1	27299	ADAMDEC1	100517917	0.142013	0.00747825
AGPOA3-46942	ADAMDEC1	27299	ADAMDEC1	100517917	0.277898	0.00434571
AGPOA3-15273	ADAMTS1	9510	ADAMTS1	497061			2.01452	0.0134107
AGPOA3-17093	ADAMTS1	9510	ADAMTS1	497061			2.04247	0.0122777
AGPOA3-40793	ADAMTS19	171019	LOC100518541	100518541	4.5983	0.00434571
AGPOA3-41302	ADAMTS2	9509	LOC100521434	100521434	2.13802	0.0287181
AGPOA3-42149	ADAMTS20	80070	ADAMTS20	100049661	0.365535	0.038683
AGPOA3-09013	ADH1C	126	ADH1C	100512615	3.55506	0.000100458
AGPOA3-09863	ADH1C	126	ADH1C	100512615	6.37317	9.19326e-06
AGPOA3-10199	ADH1C	126	ADH1C	100512615	6.39792	1.90778e-05
AGPOA3-10934	ADH1C	126	ADH1C	100512615	3.50442	0.00012781
AGPOA3-23866	ADH1C	126	ADH1C	100512615	3.47547	0.000195529
AGPOA3-10717	ADRA1A	148	ADRA1A	100144471	0.379448	0.00734161
AGPOA3-10982	ADRA1A	148	ADRA1A	100144471	0.2977	0.00467213	0.469138	0.00638617
AGPOA3-44609	ADRA2A	150	NA	NA	0.458777	0.0240914
AGPOA3-11295	ADSS	159	LOC100739645	100739645			2.35279	0.00607027
AGPOA3-26298	ADSS	159	LOC100739645	100739645			2.02602	0.000801379
AGPOA3-51947	AGBL3	340351	AGBL3	100524964	0.424198	0.00519011
AGPOA3-06735	AGL	178	AGL	100156940			2.18624	0.0429088
AGPOA3-06735	AGL	178	AGL	100156940	2.20301	0.0174925
AGPOA3-44580	AGRN	375790	LOC100621139	100621139	0.352376	0.034751
AGPOA3-10160	AGT	183	NA	NA	0.380978	0.0028627
AGPOA3-11208	AKR1C2	1646	AKR1CL1	654406	2.14522	0.0115606
AGPOA3-14437	AKR1C2	1646	AKR1CL1	654406	2.16625	0.0133252
AGPOA3-16579	AKR1C2	1646	AKR1CL1	654406	2.11223	0.010507
AGPOA3-16776	AKR1C2	1646	AKR1CL1	654406	2.14227	0.00978846
AGPOA3-45759	AKR1C2	1646	LOC733634	733634	2.16898	0.0199843
AGPOA3-24616	AKR1CL1	340811	AKR1C4	100144511	2.06573	0.0136546
AGPOA3-28079	ALDH3B1	221	LOC100739347	100739347	0.447364	0.00179046
AGPOA3-31463	ALG14	199857	LOC100157203	100157203			2.02814	0.0424928
AGPOA3-00303	ALG9	79796	LOC100736611	100736611	0.341274	0.000813741
AGPOA3-10895	ALG9	79796	ALG9	100519965	0.350571	0.000599979
AGPOA3-04727	AMACR	23600	AMACR	100512020	2.11011	0.0124197
AGPOA3-10145	AMDHD1	144193	AMDHD1	100151804	0.402925	0.000768568
AGPOA3-03038	ANAPC4	29945	ANAPC4	100518619			0.422943	0.0495917
AGPOA3-19891	ANK1	286	LOC100738214	100738214	7.89627	0.0344999
AGPOA3-04063	ANKFY1	51479	ANKFY1	100522641	0.438911	0.0475846
AGPOA3-01721	ANKRD22	118932	ANKRD22	100152630	2.78031	0.0121046
AGPOA3-21627	AP1M2	10053	LOC100525734	100525734			0.269813	0.042931
AGPOA3-15264	AP2M1	1173	AP2M1	100626761			2.1878	0.0234057
AGPOA3-35281	APAF1	317	LOC100737765	100737765			2.4153	0.00650456
AGPOA3-14522	APH1A	51107	APH1A	100154978	2.04082	0.0379749
AGPOA3-21860	APOA1BP	128240	APOA1BP	780405	2.411	0.00101513	2.5019	0.0148398
AGPOA3-19517	AQP5	362	AQP5	100126278	0.331305	0.0243461
AGPOA3-03970	ARL5A	26225	LOC100622814	100622814	0.266189	0.00129939
AGPOA3-36397	ARMCX2	9823	ARMCX2	100521941	2.11097	0.0231437
AGPOA3-25392	ARPP21	10777	ARPP21	100512986	2.56127	0.015574
AGPOA3-10036	ASB1	51665	LOC100623561	100623561	7.53936	0.0339869
AGPOA3-34299	ASB1	51665	LOC100623561	100623561	4.71609	0.0354848
AGPOA3-21110	ASPRV1	151516	LOC100625245	100625245			0.213834	0.0452204
AGPOA3-45388	ASTN2	23245	LOC100523351	100523351	0.406008	0.0282529
AGPOA3-09380	ATF5	22809	LOC100523675	100523675	2.87918	0.00666876
AGPOA3-21885	ATG4C	84938	ATG4C	100462748	0.296586	0.0430126
AGPOA3-05696	ATP1B1	481	ATP1B1	396898			2.21964	0.0439641
AGPOA3-20620	ATP8B2	57198	ATP8B2	100517341	0.092065	0.0131959	0.0510572	0.00466477
AGPOA3-10137	AZGP1P1	646282	LOC100519648	100519648	0.294931	0.010507
AGPOA3-40645	AZGP1P1	646282	LOC100519648	100519648	0.494175	0.00480085
AGPOA3-10616	B3GNT4	79369	LOC100739692	100739692	0.432751	0.00277036
AGPOA3-13788	BCL2L11	10018	BCL2L11	396632	0.499477	0.0369498
AGPOA3-20039	BEX2	84707	BEX1	100513130	0.242195	0.000387913
AGPOA3-04748	BEX4	56271	LOC100627578	100627578	0.259978	0.00201046
AGPOA3-18054	BIVM-ERCC5	100533467	BIVM	100512068	0.440716	0.00512622
AGPOA3-11840	BTC	685	LOC100520850	100520850	0.493586	0.0197422
AGPOA3-10709	C10orf35	219738	LOC100621509	100621509	4.23674	0.00238567
AGPOA3-35388	C11orf30	56946	LOC100621182	100621182	0.472279	0.00681023
AGPOA3-41325	C11orf87	399947	NA	NA			3.23423	0.0268593
AGPOA3-17469	C12orf75	387882	LOC100523842	100523842	2.10737	0.0258392	2.3928	0.00177539
AGPOA3-33225	C12orf75	387882	LOC100523842	100523842			2.41105	0.00196561
AGPOA3-13501	C14orf142	84520	C7H14orf142	100155082	0.359597	0.00564431
AGPOA3-41871	C14orf39	317761	NA	NA	0.375443	0.0466087
AGPOA3-24324	C15orf26	161502	C7H15orf26	100156420	0.26445	0.00931891
AGPOA3-31615	C16orf74	404550	LOC100513354	100513354			2.33181	0.0241112
AGPOA3-42186	C16orf74	404550	LOC100513354	100513354			2.6809	0.0290403
AGPOA3-42932	C17orf98	388381	LOC100622851	100622851	0.393198	0.0371821
AGPOA3-33922	C1D	10438	LOC100515656	100515656			2.24593	0.0308744
AGPOA3-01295	C1orf141	400757	LOC100519721	100519721	3.19623	0.0267227
AGPOA3-30641	C2orf88	84281	LOC100515418	100515418	0.495934	0.00393414
AGPOA3-44137	C3orf14	57415	LOC100157232	100157232			2.18157	0.0140688
AGPOA3-43906	C6orf132	647024	LOC100739138	100739138	2.31298	0.0453657
AGPOA3-14042	C7orf41	222166	C18H7orf41	100513191	0.448668	0.0107231	0.471376	0.0495484
AGPOA3-39118	C7orf41	222166	C18H7orf41	100513191	0.443151	0.0072842
AGPOA3-15760	C9orf9	11092	LOC100151892	100151892	3.17569	0.00130288
AGPOA3-39516	CA12	771	NA	NA	2.41201	0.000937878
AGPOA3-10119	CA2	760	CA2	100154873			3.74332	0.0182289
AGPOA3-50756	CALD1	800	CALD1	100524227	2.1774	0.00645329
AGPOA3-12914	CASQ1	844	CASQ1	100156448	2.70729	0.0160329
AGPOA3-12961	CASQ1	844	CASQ1	100156448	2.08078	0.048781
AGPOA3-12590	CBR3	874	CBR3	100512990	0.42603	0.00241022
AGPOA3-33243	CBR3	874	CBR3	100512990	0.425904	0.0023687
AGPOA3-07665	CCDC115	84317	LOC100736657	100736657	2.03937	0.00490136
AGPOA3-26570	CCDC115	84317	LOC100736657	100736657	2.35566	0.00144661
AGPOA3-44681	CCDC173	129881	LOC100520768	100520768	0.204053	0.0100918
AGPOA3-14948	CCDC67	159989	CCDC67	100515270	2.16635	0.000387913
AGPOA3-37019	CCDC79	283847	NA	NA	0.480278	0.0171408
AGPOA3-01025	CCL23	6368	LOC100516039	100516039	3.24143	0.0152783	4.04517	0.0495917
AGPOA3-01137	CCL23	6368	LOC100516039	100516039	3.95476	0.00724754	4.59497	0.044619
AGPOA3-01236	CCL23	6368	LOC100516039	100516039	2.91515	0.0256481
AGPOA3-01488	CCL23	6368	LOC100516039	100516039	3.90328	0.0106714	4.80052	0.042931
AGPOA3-01549	CCL23	6368	LOC100516039	100516039	2.78457	0.0376903
AGPOA3-37399	CCL26	10344	LOC780409	780409	0.303842	0.0074288
AGPOA3-38951	CCNB2	9133	CCNB2	100135668	4.41226	0.00016321
AGPOA3-43952	CCNE1	898	CCNE1	100523248	2.3308	0.000596495
AGPOA3-42540	CCT6B	10693	LOC100627253	100627253			0.422094	0.0329056
AGPOA3-06247	CD164	8763	CD164	100152548	2.02518	0.0476174
AGPOA3-18177	CD55	1604	CD55	396743	0.379742	0.00170112
AGPOA3-39850	CDC7	8317	LOC100520671	100520671	2.34708	0.00376049
AGPOA3-16476	CDH1	999	CDH1	100048953	14.7612	0.000717294
AGPOA3-04795	CDH19	28513	LOC100518408	100518408			2.02242	0.0451743
AGPOA3-43988	CDH19	28513	LOC100518408	100518408	0.476227	0.0150223
AGPOA3-01523	CDKAL1	54901	CDKAL1	100512355			2.10232	0.00158104
AGPOA3-31545	CEP104	9731	NA	NA	0.399892	0.0444042
AGPOA3-34041	CEPT1	10390	CEPT1	100154792	0.416825	0.0264883
AGPOA3-18245	CHD5	26038	LOC100738053	100738053	0.36309	0.0345075
AGPOA3-07676	CHDH	55349	CHDH	100151982	2.19254	0.0309281
AGPOA3-15342	CHM	1121	NA	NA	3.01533	0.000229732	2.54043	0.042931
AGPOA3-16775	CHM	1121	CHM	100523763	2.74274	0.00016321	3.10059	0.0139714
AGPOA3-40374	CHODL	140578	LOC100520642	100520642	0.474473	0.0116134
AGPOA3-36137	CHRM5	1133	LOC100155818	100155818			0.487831	0.0234057
AGPOA3-08357	CIITA	4261	LOC100624181	100624181			0.272577	0.0253097
AGPOA3-13895	CLASP1	23332	CLASP1	100622496	0.436812	0.000149196	0.41356	0.0122777
AGPOA3-46328	CMPK1	51727	LOC100627837	100627837	2.87789	0.0410456
AGPOA3-41172	CMTM2	146225	NA	NA	0.292361	0.0102732
AGPOA3-15900	CMTM3	123920	NA	NA	0.466067	0.0339183
AGPOA3-13928	CNOT8	9337	LOC100525087	100525087	0.332318	0.0106238
AGPOA3-38590	CNTN1	1272	LOC100521555	100521555	0.255702	0.000839941
AGPOA3-16868	COPS8	10920	LOC100515865	100515865	9.30652	0.0187494
AGPOA3-16906	COQ7	10229	NA	NA	0.470848	0.0164794
AGPOA3-05222	CPE	1363	CPE	100037304	0.449277	0.00819718
AGPOA3-08864	CPM	1368	NA	NA	3.29005	0.0417391
AGPOA3-09900	CRY2	1408	CRY2	100517750	0.498963	0.00105942
AGPOA3-44518	CSAD	51380	LOC100626403	100626403	2.12922	0.0134869
AGPOA3-47210	CTBS	1486	LOC100620362	100620362	0.218812	0.00958101
AGPOA3-10106	CTGF	1490	CCN2	100152141			3.22615	0.0361136
AGPOA3-21969	CXCL13	10563	LOC100524265	100524265			0.166616	0.0366096
AGPOA3-18156	CYB5R2	51700	NA	NA	2.09186	0.00895711
AGPOA3-25720	CYCS	54205	CYCS	100170131	2.94474	0.0115528
AGPOA3-46652	CYCS	54205	CYCS	100170131	2.34927	0.0126523	2.25867	0.0437864
AGPOA3-42903	CYP26B1	56603	NA	NA	2.1039	0.0489942
AGPOA3-09236	CYP3A4	1576	CYP3A46	100126281	0.258238	0.00128
AGPOA3-07081	CYP4F3	4051	CYP4F55	100620559			0.443836	0.0440631
AGPOA3-21390	CYP4F3	4051	CYP4F55	100620559			0.433055	0.0495917
AGPOA3-17273	CYR61	3491	CYR61	100153791	2.04218	0.0435811
AGPOA3-00274	CYSTM1	84418	LOC100521956	100521956	2.00657	0.00206297
AGPOA3-05396	CYSTM1	84418	LOC100521956	100521956	2.03986	0.00177676
AGPOA3-32704	DCLK1	9201	LOC100623824	100623824	0.464599	0.0328963
AGPOA3-02027	DCSTAMP	81501	TM7SF4	100158149	6.97778	0.00963555
AGPOA3-08207	DCXR	51181	CBR2	396780	0.40447	0.040299
AGPOA3-08409	DCXR	51181	CBR2	396780	0.442838	0.0430595
AGPOA3-09980	DDAH1	23576	NA	NA	4.6878	0.00634978
AGPOA3-18375	DDAH1	23576	DDAH1	100153814	2.04716	0.0133855
AGPOA3-11806	DDIT3	1649	DDIT3	100240743	2.81799	0.0074746
AGPOA3-45780	DDX60	55601	DDX60	100158037	0.297434	0.00493302
AGPOA3-20640	DIS3L2	129563	DIS3L2	100153005	0.462527	0.0248782
AGPOA3-21911	DIS3L2	129563	DIS3L2	100153005			0.320162	0.0387742
AGPOA3-20158	DKK2	27123	LOC100519672	100519672	0.308073	0.0160329
AGPOA3-34055	DKK2	27123	LOC100519672	100519672	0.323998	0.0168351
AGPOA3-02617	DLG2	1740	NA	NA	0.486663	0.00161403
AGPOA3-38756	DLG2	1740	LOC100516384	100516384	0.479138	0.0227994
AGPOA3-18290	DNAJC13	23317	NA	NA	0.397773	0.0225094
AGPOA3-02148	DNAJC24	120526	LOC100515252	100515252	2.08693	0.00760585
AGPOA3-39258	DPP6	1804	LOC100621864	100621864			0.424204	0.0153989
AGPOA3-44175	DRAM2	128338	DRAM2	100158051	2.24411	0.0045913
AGPOA3-03137	DSCR3	10311	LOC100738307	100738307	5.09819	0.000437807
AGPOA3-39453	DSN1	79980	DSN1	100152867	0.488275	0.010495
AGPOA3-00607	DTWD2	285605	LOC100736959	100736959			2.37527	0.0446435
AGPOA3-50470	DUSP4	1846	NA	NA	2.4494	0.0221611
AGPOA3-37236	DYDC1	143241	LOC100524960	100524960	11.2965	0.00100971
AGPOA3-42565	DYNLL2	140735	LOC100512860	100512860	2.13929	0.0331773
AGPOA3-13232	DZANK1	55184	LOC100511052	100511052	0.473975	0.0202025
AGPOA3-00337	EBP	10682	EBP	100312968	2.12021	0.0215438
AGPOA3-26288	ECHDC1	55862	LOC100512509	100512509	2.42781	0.0105776
AGPOA3-25951	EDARADD	128178	EDARADD	100157377	0.407984	0.0240914
AGPOA3-04615	EEF1A2	1917	LOC100514912	100514912	2.34736	0.0262028
AGPOA3-43855	EEF1A2	1917	LOC100514912	100514912	2.33637	0.0342411
AGPOA3-02584	EEF2K	29904	EEF2K	100523723	0.489553	0.00130594
AGPOA3-19404	ELF1	1997	ELF1	100512366	0.30858	0.0230407
AGPOA3-41469	ELF2	1998	LOC100514064	100514064	0.328753	0.00570297
AGPOA3-11970	ELK2AP	2003	LOC396781	396781	0.406998	0.0341459
AGPOA3-50901	ELOVL5	60481	NA	NA	2.91691	0.00688622
AGPOA3-20618	EML1	2009	LOC100625222	100625222	0.284069	0.0175595
AGPOA3-41858	ENAH	55740	LOC100525245	100525245	2.44028	0.0434861
AGPOA3-38557	ERBB4	2066	NA	NA	0.483107	0.0050319
AGPOA3-36888	ESYT3	83850	ESYT3	100621551	0.374016	0.0128547
AGPOA3-26201	EZH1	2145	EZH1	100518394			0.423001	0.0183615
AGPOA3-06437	FABP5	2171	FABP5	574074	2.97487	0.011782
AGPOA3-04734	FABP7	2173	FABP7	574075	4.41463	0.0473443
AGPOA3-03825	FAM102B	284611	LOC100519836	100519836	0.44033	0.0266381
AGPOA3-16721	FAM13A	10144	NA	NA			2.74124	0.0137814
AGPOA3-35456	FAM161B	145483	LOC100512240	100512240	2.04425	0.0259579
AGPOA3-07305	FAM210B	116151	C17H20orf108	100134989			0.487882	0.0286282
AGPOA3-24420	FAM210B	116151	C17H20orf108	100134989			0.441201	0.0317978
AGPOA3-16032	FAM60A	58516	NA	NA	4.41979	0.000251682	4.94675	9.01333e-05
AGPOA3-41696	FAM81A	145773	LOC100156658	100156658	2.42956	0.0141389
AGPOA3-26587	FAM84A	151354	LOC100518964	100518964	4.81478	0.0129877
AGPOA3-07594	FAT1	2195	FAT1	100154043	0.353004	0.0260952
AGPOA3-30769	FAT1	2195	FAT1	100154043	0.496715	0.031707
AGPOA3-30018	FCGR1A	2209	FCGR1A	613130	2.81484	0.0232576
AGPOA3-03373	FERMT1	55612	FERMT1	100157961	2.04347	0.0109514	2.06113	0.0498795
AGPOA3-18567	FGD3	89846	LOC100627431	100627431			0.481078	0.0268149
AGPOA3-33046	FGD3	89846	LOC100627431	100627431			0.429464	0.0139457
AGPOA3-01008	FGF13	2258	LOC100523833	100523833			2.12771	0.0330237
AGPOA3-38759	FGF13	2258	LOC100523833	100523833			2.2573	0.0213135
AGPOA3-07865	FGF2	2247	NA	NA	0.460167	0.000272873
AGPOA3-34149	FHDC1	85462	NA	NA	0.312106	0.010263
AGPOA3-46370	FHDC1	85462	NA	NA	0.382502	0.0068056
AGPOA3-16936	FKBP14	55033	FKBP14	100514551	5.89329	3.32367e-05	11.5517	0.000343982
AGPOA3-07177	FMO3	2328	LOC100523562	100523562	12.9406	0.00619252
AGPOA3-10584	FMO3	2328	LOC100523562	100523562	15.3709	0.00831138
AGPOA3-45619	FXYD2	486	FXYD2	541593	0.393458	0.0280016
AGPOA3-30014	FXYD6-FXYD2	100533181	FXYD2	541593	0.400911	0.0308288
AGPOA3-46888	FZD9	8326	LOC100625784	100625784	0.477672	0.0343952
AGPOA3-17336	GABPA	2551	NA	NA	6.11399	0.00016321
AGPOA3-02560	GAPDHS	26330	LOC100516913	100516913			0.475641	0.0428844
AGPOA3-04248	GBP1	2633	GBP1	100151938			0.270899	0.0475841
AGPOA3-06900	GBP1	2633	GBP1	100151938			0.269729	0.042931
AGPOA3-14376	GBP1	2633	GBP1	100151938			0.260561	0.044234
AGPOA3-25963	GBP1	2633	GBP1	100151938			0.261801	0.044234
AGPOA3-24316	GBP2	2634	GBP2	100153137			0.302163	0.0495917
AGPOA3-35954	GBP6	163351	LOC100151963	100151963	2.78614	0.0411791
AGPOA3-18396	GIMAP1-GIMAP5	100527949	LOC100519177	100519177			0.476548	0.00742484
AGPOA3-18769	GIMAP7	168537	LOC100518161	100518161			0.377266	0.0461973
AGPOA3-06064	GINS1	9837	LOC100737595	100737595	2.1838	0.0280616
AGPOA3-21323	GJB3	2707	LOC100514847	100514847	0.390243	0.0361966
AGPOA3-18178	GK5	256356	LOC100625295	100625295	0.432775	0.0246416
AGPOA3-43008	GLCE	26035	GLCE	100154444	2.47982	0.00718454
AGPOA3-24627	GNAI3	2773	GNAI3	100144421	2.00398	0.00128
AGPOA3-16846	GPAM	57678	GPAT	397629	2.08117	0.00144885
AGPOA3-00573	GPC6	10082	LOC100154599	100154599	0.229668	0.0122872	0.238899	0.0219984
AGPOA3-05797	GPX3	2878	GPX3	396598			0.351964	0.0391205
AGPOA3-17818	GRPEL2	134266	GRPEL2	100513650	0.473292	0.00481359
AGPOA3-28235	GRPEL2	134266	GRPEL2	100513650	0.485595	0.00525205
AGPOA3-02894	GSTK1	373156	LOC100521480	100521480	0.227259	0.0182921	0.265045	0.0440631
AGPOA3-41522	GSTM3	2947	LOC100514231	100514231	0.32962	0.0157756
AGPOA3-14352	GULP1	51454	LOC100736906	100736906	0.444035	0.0457205
AGPOA3-31822	GVINP1	387751	GVIN1	100512797			0.328193	0.0391187
AGPOA3-41334	HABP4	22927	HABP4	100512302	2.00432	0.00238567
AGPOA3-24628	HAGHL	84264	LOC100525741	100525741	2.59071	0.00259371
AGPOA3-24895	HAGHL	84264	LOC100525741	100525741	2.89764	0.00179595
AGPOA3-28212	HDC	3067	HDC	100156724			3.62869	0.0471798
AGPOA3-03063	HELZ	9931	HELZ	100524104	0.458293	0.048781
AGPOA3-45175	HFM1	164045	HFM1	100156806	0.358509	0.000378005
AGPOA3-09388	HHLA2	11148	NA	NA	0.426263	0.00664733
AGPOA3-22519	HIRA	7290	LOC100152722	100152722			2.14865	0.0274772
AGPOA3-26335	HIRA	7290	LOC100152722	100152722			2.27318	0.0253097
AGPOA3-38663	HIRA	7290	LOC100152722	100152722			2.11785	0.0253097
AGPOA3-05426	HIST1H2AC	8334	LOC100622387	100622387	10.2434	0.00929913
AGPOA3-29689	HIST1H2AC	8334	LOC100627582	100627582	2.87945	0.0136147
AGPOA3-31827	HIST1H2AC	8334	LOC100622387	100622387	8.65602	0.00740282
AGPOA3-34399	HIST1H2AC	8334	LOC100627582	100627582	2.93703	0.0130119
AGPOA3-11857	HIST1H4J	8363	LOC100621322	100621322	3.36148	0.0147609
AGPOA3-10518	HIST2H2BE	8349	LOC100738859	100738859	2.19458	0.0115141
AGPOA3-14453	HIST2H2BE	8349	LOC100738859	100738859	2.11015	0.0136422
AGPOA3-25279	HIST2H2BE	8349	LOC100738859	100738859	2.08267	0.0119571
AGPOA3-03554	HLA-A	3105	SLA-1	100037293	2.50527	0.0235339
AGPOA3-06914	HLA-A	3105	LOC100622689	100622689	5.66179	0.0130119
AGPOA3-08576	HLA-A	3105	LOC100622689	100622689	2.98716	0.0254753
AGPOA3-13097	HLA-A	3105	LOC100622689	100622689	4.40781	0.0216193
AGPOA3-22538	HLA-A	3105	LOC100513601	100513601	3.35943	0.0275063
AGPOA3-47139	HLA-DRB1	3123	LOC100153139	100153139	15.4167	0.000272873
AGPOA3-12993	HMCN1	83872	LOC100519793	100519793	2.22511	0.00409875
AGPOA3-38432	HMCN1	83872	NA	NA	2.19552	0.00508167
AGPOA3-00370	HMGCR	3156	NA	NA	2.24024	0.010507
AGPOA3-32009	HMGCR	3156	HMGCR	100144446	2.49348	0.0175943
AGPOA3-31528	HMMR	3161	LOC100515063	100515063			0.480501	0.0322261
AGPOA3-45824	HMMR	3161	LOC100515063	100515063	0.275357	0.03051
AGPOA3-04617	HNRNPA1	3178	HNRNPA1	768103			2.74348	0.0329056
AGPOA3-29627	HNRNPA1	3178	HNRNPA1	768103			2.72936	0.0319056
AGPOA3-30447	HNRNPA1	3178	NA	NA			2.86063	0.000556924
AGPOA3-32580	HNRNPA1L2	144983	NA	NA	2.09816	0.0164957
AGPOA3-30420	HNRNPA1P10	664709	NA	NA			2.71799	0.0302597
AGPOA3-33227	HNRNPA3	220988	LOC100516520	100516520	2.31535	0.0128283
AGPOA3-18088	HNRPLL	92906	HNRPLL	100622737	0.410085	0.0312783
AGPOA3-38683	HOXA10	3206	LOC100620451	100620451			14.1836	0.0182289
AGPOA3-41373	HOXA9	3205	LOC100737711	100737711			11.765	0.0247774
AGPOA3-42542	HPDL	84842	LOC100514057	100514057	2.20434	0.00349914
AGPOA3-00626	HSDL2	84263	HSDL2	100155587	0.479251	0.018296
AGPOA3-16037	HSPA13	6782	LOC100152073	100152073			2.04756	0.00259233
AGPOA3-01641	HSPA8	3312	HSPA8	100511890	2.47794	0.0241075
AGPOA3-25689	IDI1	3422	LOC100739304	100739304	2.89538	0.049981
AGPOA3-46270	IDI1	3422	NA	NA			6.1338	0.0139457
AGPOA3-15162	IGFBP4	3487	IGFBP4	100144490			0.455436	0.0281947
AGPOA3-18886	IKBIP	121457	IKBIP	100512167	2.39287	0.0152783
AGPOA3-39914	IL18	3606	IL18	397057	2.37819	0.0409541
AGPOA3-44363	IL2RB	3560	NA	NA			0.365932	0.0452204
AGPOA3-46767	IL6ST	3572	IL6ST	100037294			0.491129	0.0372464
AGPOA3-15286	INPP4A	3631	NA	NA	2.53087	0.00154228
AGPOA3-36665	INPP4A	3631	INPP4A	100233232	3.75724	0.0012833
AGPOA3-50475	INSIG1	3638	INSIG1	403162	2.01109	0.0215585
AGPOA3-46671	ITGB1BP1	9270	LOC100622267	100622267	3.1238	0.0184942
AGPOA3-15063	KATNAL1	84056	LOC100156612	100156612	2.49039	0.0148197
AGPOA3-36325	KCNC2	3747	NA	NA			5.2169	0.0317978
AGPOA3-19660	KCND2	3751	KCND2	100038027	0.39264	0.00242889
AGPOA3-20298	KCTD11	147040	LOC100622059	100622059	3.31445	0.000492186
AGPOA3-20804	KCTD8	386617	LOC100515909	100515909	2.8067	0.0434862
AGPOA3-51132	KIAA1377	57562	LOC100520090	100520090	0.484853	0.0256001
AGPOA3-30375	KIAA1467	57613	LOC100514349	100514349	2.25466	0.00716642
AGPOA3-46092	KIF21A	55605	KIF21A	100520674	2.15089	0.028825
AGPOA3-27377	KIT	3815	KIT	396810	0.222585	0.042518	0.175743	0.00628695
AGPOA3-03152	KLF9	687	NA	NA			2.08883	0.042931
AGPOA3-16973	KPNA2	3838	KPNA2	397218	2.00082	0.00759901
AGPOA3-42079	KRT15	3866	LOC100515506	100515506			0.228547	0.0444379
AGPOA3-19487	KRT19	3880	LOC100515339	100515339	0.471926	0.0262028
AGPOA3-21598	KRT23	25984	LOC100519795	100519795	2.82244	0.017763
AGPOA3-27467	LCN2	3934	LCN2	100153501	2.82378	0.00797955
AGPOA3-15685	LDLR	3949	LDLR	396801	2.38734	0.00600771
AGPOA3-18174	LDLR	3949	LDLR	396801	2.32639	0.00668474
AGPOA3-13239	LEPRE1	64175	LEPRE1	100620503	0.276088	0.00498029
AGPOA3-26012	LGALS8	3964	HEATR1	100154560	2.60569	0.0189809
AGPOA3-11019	LGMN	5641	LGMN	100154477	2.16508	0.00418381
AGPOA3-14825	LINC00473	90632	NA	NA			2.30356	0.0311424
AGPOA3-00122	LIPG	9388	LIPG	100155736	3.2427	0.0125068
AGPOA3-26624	LMBRD2	92255	NA	NA	0.471913	0.00191134
AGPOA3-41964	LMBRD2	92255	NA	NA	0.367222	0.00474914
AGPOA3-38704	LMO1	4004	LMO1	100127356	2.17782	0.0188959
AGPOA3-31169	LOC100129781	100129781	NA	NA	2.22361	0.0120393
AGPOA3-18277	LOC100291917	100291917	LOC396781	396781	2.03411	0.021125
AGPOA3-21742	LOC100291917	100291917	LOC396781	396781	0.492157	0.0193625
AGPOA3-25489	LOC100291917	100291917	LOC396781	396781	0.376672	0.0291614
AGPOA3-46973	LOC100293534	100293534	C4	445467	0.352592	0.0474504
AGPOA3-03881	LOC100505876	100505876	CEBPZ	100522073	0.477148	0.0142949
AGPOA3-01255	LOC100996467	100996467	LOC100512762	100512762	0.471399	0.0072842
AGPOA3-02623	LOC643072	643072	LOC100739293	100739293	0.402643	0.00210326
AGPOA3-00387	LOC654433	654433	LOC100622406	100622406			2.47672	1.56869e-05
AGPOA3-38375	LPAR2	9170	LPAR2	100038015	2.2603	0.0129877
AGPOA3-05839	LPCAT4	254531	LPCAT4	100152542	0.43269	0.00781378
AGPOA3-51565	LPP	4026	NA	NA			0.442766	0.0448096
AGPOA3-00385	LPPR5	163404	LPPR5	100514836	0.39508	0.00119652
AGPOA3-36485	LRP1B	53353	LRP1B	100624047	0.297243	0.0172052
AGPOA3-37340	LRRC29	26231	LOC100524680	100524680	0.462623	0.0168647
AGPOA3-46414	LRRC39	127495	LRRC39	100154542	5.16819	0.0115528
AGPOA3-02567	LRRIQ1	84125	LRRIQ1	100628126	0.335904	0.0416652
AGPOA3-02179	LSAMP	4045	LSAMP	100512683	0.44237	0.011264
AGPOA3-26736	LSAMP	4045	LSAMP	100512683	0.42496	0.0149174
AGPOA3-33334	LSAMP	4045	LSAMP	100512683	0.415635	0.00883793
AGPOA3-40161	LSM3	27258	LSM3	100514071			0.298634	0.000556924
AGPOA3-42862	LTBP2	4053	LOC100514300	100514300	2.37628	0.0063037
AGPOA3-28072	LY6G6E	79136	NA	NA			0.329781	0.042931
AGPOA3-40848	LYRM7	90624	LOC100519080	100519080	2.23258	0.00792121
AGPOA3-34588	LYZ	4069	LYZ	100157211	2.8311	0.0494397
AGPOA3-07159	MAF	4094	NA	NA			0.359049	0.042931
AGPOA3-39099	MAGEF1	64110	LOC100737653	100737653	0.315175	0.005799
AGPOA3-18428	MAGOHB	55110	LOC100518306	100518306			2.40096	0.0317601
AGPOA3-39838	MAGOHB	55110	LOC100518306	100518306			2.07869	0.00694497
AGPOA3-25800	MAML3	55534	LOC100512972	100512972	0.31131	0.0282529
AGPOA3-43757	MAML3	55534	LOC100512972	100512972	0.423755	0.0186484
AGPOA3-34904	MAN2B2	23324	MAN2B2	396847	6.74485	0.0024629
AGPOA3-45054	MAP6D1	79929	NA	NA	2.30576	0.0213599
AGPOA3-05810	MAPK6	5597	MAPK6	396833	2.00458	0.0152947
AGPOA3-41507	MAPK6	5597	MAPK6	396833	2.05819	0.00840356
AGPOA3-17407	MBNL2	10150	LOC100519915	100519915	0.468442	0.000538434
AGPOA3-28135	MBNL2	10150	LOC100519915	100519915	0.494265	0.000171297
AGPOA3-09670	MBNL3	55796	MBNL3	100512149	0.466191	0.041435
AGPOA3-13947	MCCC2	64087	LOC100518224	100518224	2.23633	0.00188185
AGPOA3-04319	MCM8	84515	MCM8	100154307	0.366626	0.0140161
AGPOA3-13856	MCOLN3	55283	LOC100625693	100625693	0.125439	0.00233852
AGPOA3-05341	MDC1	9656	MDC1	100144453	0.386768	0.0104904
AGPOA3-15096	MEGF10	84466	MEGF10	100515713	0.434524	0.0034641
AGPOA3-42834	MEGF10	84466	LOC100513915	100513915	0.487931	0.0160981
AGPOA3-35887	MESP2	145873	LOC100153433	100153433	0.490819	5.86627e-05
AGPOA3-14379	METAP2	10988	METAP2	100517095	0.458447	0.0412288
AGPOA3-04218	METTL5	29081	LOC100520407	100520407	0.492485	0.00871178
AGPOA3-00357	MGARP	84709	OSAP	100359351	2.93703	0.0140361
AGPOA3-38406	MLF1IP	79682	LOC100515416	100515416	3.03006	0.000856333	3.13986	0.0330237
AGPOA3-44549	MLF1IP	79682	LOC100623373	100623373	2.53811	0.0396721
AGPOA3-06922	MMAB	326625	MMAB	100157459	2.37179	0.00525205
AGPOA3-31692	MMAB	326625	MMAB	100157459	2.28338	0.00765784
AGPOA3-43630	MME	4311	MME	100511536	0.337651	0.0041034
AGPOA3-25088	MORN3	283385	MORN3	100158159	0.375583	0.00128394
AGPOA3-46661	MPHOSPH8	54737	MPHOSPH8	100519866	2.93675	0.0211171
AGPOA3-23247	MPZL1	9019	MPZL1	100153553	0.294111	0.0176797
AGPOA3-27513	MR1	3140	LOC100511275	100511275	2.09578	0.00734161
AGPOA3-34308	MRPS12	6183	NA	NA	2.18317	0.0114608
AGPOA3-02564	MRPS24	64951	LOC100524778	100524778			2.01136	0.0112005
AGPOA3-19193	MSH2	4436	MSH2	100337661	0.351734	0.0183664
AGPOA3-01005	MST4	51765	MST4	100233205			3.31758	0.042931
AGPOA3-45362	MTMR7	9108	MTMR7	100516469	2.31292	0.0252951
AGPOA3-45746	MTRR	4552	MTRR	100516580			2.06752	0.00198302
AGPOA3-43618	MVD	4597	NA	NA	2.26947	0.013865
AGPOA3-12926	MYBPH	4608	MYBPH	613132			2.29094	0.0382079
AGPOA3-12955	MYH4	4622	MYH4	100144306	3.16961	0.0473443
AGPOA3-40239	MYH7	4625	MYH7	396860	3.49621	0.0136748
AGPOA3-46346	MYH8	4626	MYH4	100144306	4.93857	0.0460635
AGPOA3-12745	MYL1	4632	MYL1	397666	3.72779	0.031766
AGPOA3-12788	MYL1	4632	MYL1	397666	4.04833	0.0273367
AGPOA3-12800	MYL1	4632	MYL1	397666	5.49323	0.0387798
AGPOA3-12833	MYL1	4632	MYL1	397666	4.26067	0.0374155
AGPOA3-02928	MYL2	4633	MLC2V	396690	5.71296	0.0265325
AGPOA3-14661	MYLK	4638	LOC100739291	100739291	0.462626	0.0064528
AGPOA3-12732	MYLPF	29895	MYLPF	474162	4.85704	0.025564
AGPOA3-33070	MYO18B	84700	LOC100154025	100154025	3.99329	0.0143035
AGPOA3-00367	MYO5B	4645	MYO5B	100521829	0.300802	0.00793794
AGPOA3-12872	MYOZ1	58529	MYOZ1	574060	4.83074	0.0212452
AGPOA3-33691	MYOZ1	58529	MYOZ1	574060	4.41016	0.0152656
AGPOA3-19738	MYOZ3	91977	LOC733664	733664	3.76415	0.010263
AGPOA3-33718	MYOZ3	91977	LOC733664	733664	4.27274	0.00297674
AGPOA3-36288	NAA16	79612	LOC100158125	100158125	2.51319	0.00760244
AGPOA3-22426	NABP1	64859	OBFC2A	100155066	0.49645	0.0333896
AGPOA3-45704	NACAD	23148	LOC100511728	100511728	0.334586	0.0239652
AGPOA3-10753	NAMPT	10135	NAMPT	595123	2.19171	0.00796851
AGPOA3-37736	NAMPT	10135	NAMPT	595123	2.20629	0.00619132
AGPOA3-43919	NAP1L5	266812	NA	NA	2.07139	0.00770808
AGPOA3-38884	NDUFAF4P1	100306975	LOC100157673	100157673	2.19542	0.00272605
AGPOA3-30695	NDUFB9	4715	NDUFB9	100154130			0.232911	0.044234
AGPOA3-07202	NDUFC2-KCTD14	100532726	LOC100512181	100512181	2.00336	0.0434862
AGPOA3-17086	NEBL	10529	NEBL	100522395	4.30304	0.0422282	3.49349	0.00189137
AGPOA3-42414	NFE2L3	9603	LOC100622324	100622324	0.337556	0.0197843
AGPOA3-38201	NGFR	4804	NA	NA	0.451712	0.00753075
AGPOA3-17568	NHLRC1	378884	NHLRC1	100152396	2.26209	0.0021846
AGPOA3-43775	NID1	4811	LOC100511351	100511351	0.361595	0.00117072
AGPOA3-37572	NKD2	85409	NA	NA	2.01878	0.000779423
AGPOA3-02181	NLGN3	54413	NLGN3	100156236	0.375818	0.0246588
AGPOA3-44128	NOV	4856	LOC100154395	100154395			3.92288	0.042931
AGPOA3-37828	NRAS	4893	NRAS	100739349	2.6222	0.00238846
AGPOA3-02728	NRG2	9542	LOC100626493	100626493			0.291416	0.00342985
AGPOA3-52500	NRP1	8829	NA	NA			2.3409	0.00829868
AGPOA3-02770	NRXN1	9378	NRXN1	100622083	0.450542	0.0139185
AGPOA3-02390	NSG1	27065	LOC100621607	100621607			10.9232	0.007831
AGPOA3-17306	NT5E	4907	LOC100157995	100157995	3.80011	0.0154998
AGPOA3-52010	NT5E	4907	NA	NA	5.49568	0.00944188
AGPOA3-07756	NUDT7	283927	NUDT7	100519193	2.10113	0.00130288
AGPOA3-23210	NUDT7	283927	NUDT7	100519193	2.19165	0.00145033
AGPOA3-27356	NUDT7	283927	NUDT7	100519193	2.12758	0.00160476
AGPOA3-17845	NUP88	4927	NA	NA	0.437213	0.0231437
AGPOA3-40850	OAZ3	51686	OAZ3	100144448	4.54835	3.32367e-05	3.19224	0.000841041
AGPOA3-01759	OLR1	4973	OLR1	396724	3.15919	0.029776
AGPOA3-33809	OSTN	344901	OSTN	100049691			15.9005	0.0449681
AGPOA3-35478	OTOG	340990	OTOG	100514091	2.06834	0.00784535
AGPOA3-07882	PARM1	25849	PARM1	100511208	3.16614	0.00121975
AGPOA3-22486	PARM1	25849	PARM1	100511208	3.26896	0.00126393
AGPOA3-28407	PARM1	25849	NA	NA	2.09248	0.00324645
AGPOA3-38707	PARM1	25849	PARM1	100511208	2.53535	0.00467213
AGPOA3-28032	PARP14	54625	PARP14	100153948			0.249905	0.044234
AGPOA3-44224	PAWR	5074	NA	NA	2.41418	0.00263915
AGPOA3-02818	PCDH11X	27328	LOC100737269	100737269	0.448507	0.0223591
AGPOA3-44638	PCDHB16	57717	NA	NA	0.232583	0.0365975
AGPOA3-11387	PDE4B	5142	PDE4B	100037941			8.38663	0.00466477
AGPOA3-36218	PDE4B	5142	PDE4B	100037941			5.31275	0.0038709
AGPOA3-02372	PDGFRA	5156	LOC100524633	100524633	0.492589	0.0318948
AGPOA3-07559	PDHB	5162	PDHB	100516042	2.74862	0.00876065
AGPOA3-46098	PDK4	5166	PDK4	100286778	0.1774	0.00816852
AGPOA3-46924	PDK4	5166	PDK4	100286778	0.175557	0.00384991
AGPOA3-40331	PDSS1	23590	PDSS1	100514361			2.02849	0.0495917
AGPOA3-22207	PECAM1	5175	PECAM1	396941			0.442536	0.0373584
AGPOA3-50183	PEG10	23089	PEG10	654416	0.266961	0.00629478
AGPOA3-50755	PEG10	23089	PEG10	654416	0.26744	0.0158415
AGPOA3-32136	PER2	8864	PER2	100154609	0.483299	0.00883793
AGPOA3-43272	PFDN4	5203	PFDN4	100144532	2.54378	0.00629658
AGPOA3-40285	PGAM2	5224	PGAM2	100188980	3.4941	0.0352323
AGPOA3-19269	PGC	5225	LOC100523770	100523770	2.20024	0.00402035
AGPOA3-41415	PHF7	51533	PHF7	100152414	0.364994	0.0310702
AGPOA3-05832	PHGDH	26227	PHGDH	100144529	0.410045	0.00164306
AGPOA3-26121	PHGDH	26227	PHGDH	100144529	0.427636	0.0010488
AGPOA3-28046	PHGDH	26227	PHGDH	100144529	0.404993	0.0016286
AGPOA3-09120	PHYH	5264	PHYH	100134962	0.462136	0.0021846
AGPOA3-14608	PHYH	5264	PHYH	100134962	0.442488	0.00205784
AGPOA3-09212	PHYHD1	254295	PHYHD1	100157556	0.412629	0.0238362	0.417958	0.0122777
AGPOA3-09703	PHYHD1	254295	PHYHD1	100157556	0.469015	0.0273367
AGPOA3-17553	PHYHD1	254295	PHYHD1	100157556	0.491652	0.0232312	0.458614	0.018246
AGPOA3-37776	PIGK	10026	PIGK	606750			2.0411	0.0329056
AGPOA3-41213	PIH1D2	120379	LOC100517231	100517231	2.06496	0.0115528
AGPOA3-19698	PIM3	415116	LOC100521016	100521016	2.13658	0.0107552
AGPOA3-41903	PIP5K1B	8395	LOC100514269	100514269			3.03297	0.042931
AGPOA3-38398	PITPNC1	26207	PITPNC1	100233199			0.481554	0.019363
AGPOA3-20594	PITX1	5307	PITX1	100689266	7.91077	0.00223253
AGPOA3-42311	PITX1	5307	NA	NA	6.50645	0.00770389
AGPOA3-30433	PKN3	29941	PKN3	100519640	0.458332	0.0160909
AGPOA3-08007	PLA1A	51365	PLA1A	100154368			0.403746	0.017595
AGPOA3-46032	PLAG1	5324	NA	NA	0.258772	0.00168442
AGPOA3-14419	PLAGL1	5325	PLAGL1	733596	0.495278	0.00734161
AGPOA3-09235	PLCXD1	55344	NA	NA			0.447059	0.0061557
AGPOA3-18089	PNPLA3	80339	LOC100049690	100049690	6.00056	0.0145012
AGPOA3-45410	PNPLA3	80339	LOC100049690	100049690	3.16027	0.0165156
AGPOA3-04974	POLR3B	55703	POLR3B	100521623	0.0819792	4.33026e-05	0.153384	0.044234
AGPOA3-02448	POMP	51371	NA	NA			0.460351	0.0495728
AGPOA3-33722	PON3	5446	PON3	733674	2.193	0.00012781	4.46722	0.013789
AGPOA3-10071	PPARA	5465	PPARA	397239			0.376751	0.0275186
AGPOA3-10690	PPM1F	9647	LOC100152687	100152687	2.03456	0.0021846
AGPOA3-38618	PPP6R3	55291	PPP6R3	100524129	0.421517	0.00269688
AGPOA3-45806	PREPL	9581	LOC100526165	100526165	2.23364	0.00185547	2.29404	0.0495917
AGPOA3-23562	PRR5	55615	PRR5	100152201	0.390592	0.0293443
AGPOA3-08247	PTGES	9536	PTGES	654407	2.19639	0.00373016
AGPOA3-16203	PTPRE	5791	PTPRE	100155079	4.7479	0.00953342
AGPOA3-12943	PYGM	5837	PYGM	733659	2.82643	0.0308288
AGPOA3-45359	RAB7B	338382	NA	NA	2.21494	0.02387
AGPOA3-13324	RAD1	5810	LOC100513318	100513318			2.02256	0.00220429
AGPOA3-13222	RALA	5898	LOC100622254	100622254	0.490445	0.00333425
AGPOA3-06293	RARRES1	5918	LOC100620650	100620650	2.3182	0.0389699
AGPOA3-15137	RBBP5	5929	RBBP5	100513301	0.463112	0.00022227
AGPOA3-43779	RBP2	5948	RBP2	407611			0.241644	0.0495917
AGPOA3-10493	RBP4	5950	RBP4	397124			2.58753	0.0234057
AGPOA3-10697	RBP4	5950	RBP4	397124			2.45006	0.0304462
AGPOA3-11098	RBP4	5950	RBP4	397124			2.11843	0.0391241
AGPOA3-10435	RDH16	8608	RDH16	100511633	3.38157	0.000226281
AGPOA3-10591	RDH16	8608	RDH16	100511633	3.44491	0.000246651
AGPOA3-11152	RDH16	8608	RDH16	100511633	3.64645	0.000206542
AGPOA3-47134	RDH16	8608	RDH16	100511633	4.11373	0.000381499
AGPOA3-18573	REPS2	9185	LOC100153056	100153056	0.468402	0.039904
AGPOA3-15658	RGS3	5998	RGS3	100517994	0.314408	0.00062219
AGPOA3-15823	RGS3	5998	LOC100517801	100517801	0.438857	0.00146342
AGPOA3-24711	RGS3	5998	LOC100517801	100517801	0.312855	0.00062219
AGPOA3-25228	RGS3	5998	LOC100517801	100517801	0.389089	0.000608231
AGPOA3-01222	RHOQ	23433	LOC100523840	100523840	2.22672	0.00314892
AGPOA3-07969	RHOQ	23433	LOC100523840	100523840	2.01518	0.000283691
AGPOA3-44374	RHOT1	55288	RHOT1	100523466	2.08944	0.000136993
AGPOA3-27442	RHOV	171177	RHOV	100154565			0.484848	0.0210257
AGPOA3-07469	RIMKLA	284716	NA	NA	2.32593	0.00770389
AGPOA3-09048	RIMKLA	284716	LOC100522878	100522878	2.17352	0.0144355
AGPOA3-08731	RIMS1	22999	RIMS1	100157596	0.449554	0.0469565
AGPOA3-27861	RIMS1	22999	RIMS1	100157596	0.279584	0.0118644
AGPOA3-30585	RIN3	79890	LOC100155709	100155709	2.70282	0.00328608
AGPOA3-13496	RNF144A	9781	LOC100514456	100514456			0.314917	0.000556924
AGPOA3-25232	RNPS1	10921	LOC100513806	100513806	5.499	0.000647324
AGPOA3-36318	ROBO2	6092	ROBO2	100739586	0.444357	0.0183603
AGPOA3-22270	RPL10	6134	RPL10	733593	0.361153	5.86627e-05
AGPOA3-30025	RPL12	6136	LOC100153731	100153731	2.21115	0.0015301
AGPOA3-05921	RPL15	6138	LOC100620439	100620439	0.459978	0.000889339
AGPOA3-14605	RPL15	6138	LOC100620439	100620439	0.456723	0.00090347
AGPOA3-44244	RPL32	6161	RPL32	414419	5.8898	0.0426668
AGPOA3-05339	RPL37A	6168	LOC100524282	100524282	0.480267	0.00179595
AGPOA3-32786	RPL37A	6168	LOC100524282	100524282	0.394037	0.0350732
AGPOA3-12537	RPS15A	6210	LOC100522598	100522598	0.436053	0.0393969
AGPOA3-32590	RPS15A	6210	LOC100626041	100626041	0.465508	0.0040362
AGPOA3-17445	RPS21	6227	LOC100518848	100518848			6.95656	0.0210257
AGPOA3-53481	RPS6KL1	83694	NA	NA	2.6919	0.0114537
AGPOA3-11502	RTCA	8634	RTCD1	100154102	2.13979	0.00341773
AGPOA3-42848	RYR3	6263	NA	NA	4.20747	0.0195091	7.98337	0.044234
AGPOA3-40249	SAMD12	401474	LOC100738445	100738445	2.7279	0.00481359
AGPOA3-54000	SBNO1	55206	NA	NA	2.12035	0.00101901
AGPOA3-17034	SCARB2	950	SCARB2	414407	2.44136	0.000289471
AGPOA3-32131	SCRN1	9805	NA	NA	2.70387	0.0231983
AGPOA3-41551	SCRN1	9805	NA	NA	2.52749	0.0120087
AGPOA3-25129	SEC23IP	11196	SEC23IP	100157013			0.36148	0.0141046
AGPOA3-13469	SEC31A	22872	SEC31A	100511210	0.476251	0.00703475
AGPOA3-03210	SECISBP2L	9728	SECISBP2L	100156761	0.421345	0.00262543
AGPOA3-50703	SEMA3C	10512	NA	NA			2.28771	0.0356279
AGPOA3-51712	SEMA3C	10512	NA	NA	2.84877	0.0191092
AGPOA3-15798	SETD7	80854	SETD7	100626704	0.455292	0.0232455
AGPOA3-18166	SGK196	84197	NA	NA	0.464179	0.00890601
AGPOA3-10641	SGK2	10110	LOC100157757	100157757	0.498293	0.0396119
AGPOA3-21993	SHROOM3	57619	SHROOM3	100512481	2.45834	0.00168542
AGPOA3-19944	SLC16A4	9122	LOC100626394	100626394	0.34413	0.000772222
AGPOA3-04204	SLC16A6	9120	LOC100739042	100739042	0.460128	0.004134
AGPOA3-04023	SLC16A7	9194	SLC16A7	100158241	2.37198	0.0030917
AGPOA3-02296	SLC1A2	6506	LOC100627068	100627068			2.61268	0.0248711
AGPOA3-31343	SLC22A16	85413	LOC100525793	100525793	0.228695	0.0154739
AGPOA3-08010	SLC2A14	144195	SLC2A3	100626468	2.35084	0.0240434
AGPOA3-23145	SLC35B3	51000	SLC35B3	100157111			0.414569	0.00158104
AGPOA3-12709	SLC36A2	153201	SLC36A2	100515104	0.467967	0.024021
AGPOA3-11323	SLC37A4	2542	SLC37A4	100516688	2.69726	0.000884768
AGPOA3-10529	SLC38A1	81539	LOC100626228	100626228			2.18216	0.0155341
AGPOA3-13049	SLN	6588	SLN	733627	4.69368	0.0380686
AGPOA3-01371	SLPI	6590	LOC100512873	100512873	0.452794	0.0284535
AGPOA3-26640	SMARCA5	8467	SMARCA5	100188903	0.419631	0.0445974
AGPOA3-02070	SMC6	79677	LOC100518524	100518524	0.389214	0.0376903
AGPOA3-03927	SMPDL3A	10924	SMPDL3A	100153442	2.32176	0.00456616
AGPOA3-05381	SNAPC4	6621	NA	NA			0.44527	0.0298159
AGPOA3-35419	SNORA36B	677818	MIR664	100498722	0.225297	0.0187615
AGPOA3-30489	SNRPA1	6627	SNRPA1	100156573			0.0961543	0.0495925
AGPOA3-51480	SORBS2	8470	SORBS2	396719	2.26923	0.00258073
AGPOA3-35571	SORCS1	114815	SORCS1	100155686	0.396749	0.0237719
AGPOA3-39439	SPACA1	81833	SPACA1	100156797	7.98428	0.000809807
AGPOA3-16634	SPIRE2	84501	LOC100621354	100621354	0.412179	0.0382891
AGPOA3-06790	SPRR1B	6699	LOC100157114	100157114			0.403866	0.0200329
AGPOA3-19267	SPSB1	80176	LOC100624014	100624014	0.397515	0.0242864
AGPOA3-09994	SQRDL	58472	SQRDL	100154990			0.485458	0.0145452
AGPOA3-21657	SRD5A1	6715	LOC100518046	100518046	2.35174	0.0145752
AGPOA3-39412	SRFBP1	153443	SRFBP1	100624712	2.29284	0.0217546	2.12139	0.0113845
AGPOA3-16334	SRPK3	26576	SRPK3	100240720	3.0087	0.00351738
AGPOA3-41323	SRXN1	140809	LOC100517736	100517736	2.1778	0.0100099
AGPOA3-02080	ST3GAL3	6487	ST3GAL3	396619	0.378826	0.0213029
AGPOA3-37763	STEAP1	26872	STEAP1	397573	0.269937	0.00175739
AGPOA3-21857	STEAP4	79689	STEAP4	100310802	0.485896	0.0129165
AGPOA3-04844	STMN2	11075	STMN2	100156768			5.60594	0.00638617
AGPOA3-40598	STMN4	81551	LOC100739720	100739720	0.490854	0.0380659
AGPOA3-37043	STON1-GTF2A1L	286749	NA	NA	0.369522	0.00152541
AGPOA3-01169	SULF2	55959	SULF2	100152351			2.04395	0.0403523
AGPOA3-31257	SUV39H2	79723	LOC100738592	100738592	2.03092	0.00238846
AGPOA3-36835	SVOPL	136306	SVOPL	100519751	0.445334	0.00016321
AGPOA3-41631	SYCP2	10388	SYCP2	100134968	4.35763	0.00192828
AGPOA3-46181	SYNE1	23345	LOC100157427	100157427	0.481651	0.0159621
AGPOA3-39881	TCEAL3	85012	LOC100524295	100524295			2.29612	0.0355704
AGPOA3-01719	TCN1	6947	TCN1	396873	21.9703	0.0154839
AGPOA3-03537	TCN1	6947	TCN1	396873	8.87651	0.0136326
AGPOA3-03713	TCN1	6947	TCN1	396873	12.3775	0.0111411
AGPOA3-04423	TCN1	6947	TCN1	396873	17.1274	0.0149344
AGPOA3-06436	TCP11	6954	TCP11	100154604	3.44597	0.00145033
AGPOA3-00109	TECPR2	9895	LOC100626637	100626637	0.46668	0.0147621
AGPOA3-02885	TGFBI	7045	TGFBI	100519300	0.354711	0.0144163
AGPOA3-38197	THBS2	7058	LOC100153940	100153940	0.47868	0.00872623
AGPOA3-41237	TLN2	83660	NA	NA			0.477118	0.0139457
AGPOA3-17466	TM2D2	83877	TM2D2	100154457	2.97384	0.00132083
AGPOA3-34267	TM4SF19-TCTEX1D2	100534611	LOC100620489	100620489	2.21904	0.0278778
AGPOA3-02328	TMEFF2	23671	TMEFF2	654831	0.4697	0.0428169
AGPOA3-53291	TMEM170B	100113407	NA	NA	2.83785	0.00305285
AGPOA3-04570	TMEM25	84866	LOC100622591	100622591			0.38714	0.0291396
AGPOA3-45488	TMEM25	84866	LOC100622591	100622591			0.478804	0.00237833
AGPOA3-38682	TMEM37	140738	LOC100522166	100522166			3.08899	0.0414755
AGPOA3-12172	TMEM60	85025	NA	NA	11.9152	0.0348551
AGPOA3-41195	TMEM65	157378	NA	NA			2.37854	0.00607027
AGPOA3-04540	TMEM98	26022	LOC100520269	100520269	0.411088	0.0010488
AGPOA3-19253	TMOD2	29767	TMOD2	100157165	2.53904	0.0201467
AGPOA3-34989	TMOD3	29766	TMOD3	397556	0.395937	0.0276609
AGPOA3-42421	TMSB15B	286527	LOC100525848	100525848	0.460865	0.00184304
AGPOA3-20427	TNFRSF19	55504	LOC100521146	100521146	0.340109	0.00445006
AGPOA3-12995	TNNI2	7136	TNNI2	606751	4.11082	0.0278288
AGPOA3-19484	TNNT3	7140	TNNT3	414906	2.01063	0.0487675
AGPOA3-00448	TOB1	10140	TOB1	100144440	2.64023	0.027948
AGPOA3-40977	TOR1AIP1	26092	LOC100525600	100525600	4.00308	0.00139678	2.50701	0.0402591
AGPOA3-27998	TRAK1	22906	TRAK1	100522277			0.0987213	0.0495917
AGPOA3-27998	TRAK1	22906	TRAK1	100522277	0.390431	0.000579965
AGPOA3-30063	TRIM37	4591	TRIM37	100518931	0.295573	0.0220982
AGPOA3-44056	TRIM37	4591	TRIM37	100518931	0.20964	0.0446012
AGPOA3-01814	TRMT10B	158234	RG9MTD3	100153604	2.14866	0.0139078
AGPOA3-04526	TRO	7216	TROP	396561	3.86689	0.00890468
AGPOA3-39151	TRPV4	59341	TRPV4	100126845	0.335477	0.0277178
AGPOA3-36135	TRUB1	142940	LOC100151860	100151860	0.381847	0.022425
AGPOA3-12698	TTN	7273	LOC100519519	100519519	3.84202	0.0270866
AGPOA3-12865	TTN	7273	LOC100519519	100519519	3.67553	0.0323965
AGPOA3-12866	TTN	7273	LOC100519519	100519519	5.21725	0.0397055
AGPOA3-12886	TTN	7273	TTNLOC100620261	100620261	2.54182	0.0339869
AGPOA3-12965	TTN	7273	LOC100519519	100519519	10.7229	0.00658755
AGPOA3-12970	TTN	7273	LOC100620445	100620445	2.90234	0.0271854
AGPOA3-17333	TTPA	7274	LOC100152248	100152248	0.425884	0.00923642
AGPOA3-24541	TUBA1B	10376	TUBA1B	733594			2.18745	0.0382731
AGPOA3-46120	TUBA1B	10376	TUBA1B	733594			2.14278	0.045107
AGPOA3-47272	TUBA1B	10376	TUBA1B	733594			2.1245	0.0470831
AGPOA3-23557	TUT1	64852	LOC100516127	100516127	0.481305	0.00804773
AGPOA3-34459	TXLNB	167838	NA	NA	2.20936	0.0360485
AGPOA3-31763	TXNIP	10628	TXNIP	733688	0.466726	0.00968448
AGPOA3-01785	U2SURP	23350	U2SURP	100517309	0.286367	0.0240914
AGPOA3-27484	UBE2QL1	134111	LOC100518586	100518586	3.54002	0.0148145
AGPOA3-50212	UBR3	130507	UBR3	100521299	0.42591	0.0126267
AGPOA3-04097	UFSP2	55325	UFSP2	100517682	2.29128	0.0037427
AGPOA3-42521	UFSP2	55325	UFSP2	100517682	2.28901	0.00299671
AGPOA3-17453	URB1	9875	NA	NA	3.32336	0.0184381
AGPOA3-17969	VAMP4	8674	VAMP4	100512732	2.24441	0.000436825
AGPOA3-35956	VEPH1	79674	VEPH1	100512989	0.491983	0.0197081
AGPOA3-11358	VSTM4	196740	LOC100157009	100157009	0.492055	0.00170112
AGPOA3-31840	VSTM4	196740	LOC100157009	100157009	0.342004	0.0192434
AGPOA3-45094	VTCN1	79679	NA	NA			0.187073	0.0362989
AGPOA3-45920	VWA8	23078	LOC100511470	100511470	2.66106	0.0233087
AGPOA3-08142	WDFY2	115825	WDFY2	100512431	0.447603	0.0109656
AGPOA3-45343	WDR17	116966	WDR17	100157060	0.408608	0.0262612
AGPOA3-03804	WDR3	10885	WDR3	100154556	0.367459	0.0224347
AGPOA3-31643	WDR3	10885	WDR3	100154556	0.34774	0.0342514
AGPOA3-35838	WDR3	10885	WDR3	100154556	0.387448	0.0258941
AGPOA3-32320	WFS1	7466	LOC100621070	100621070	2.42752	0.00160476
AGPOA3-45018	WFS1	7466	NA	NA	3.84152	3.32367e-05
AGPOA3-37711	XIRP2	129446	NA	NA	6.78568	0.040148
AGPOA3-23584	XIST	7503	NA	NA	0.373896	0.000755379	0.415275	0.00607027
AGPOA3-13687	ZAR1L	646799	LOC100156191	100156191	0.223821	0.00480004
AGPOA3-07577	ZCCHC8	55596	ZCCHC8	100157314	0.487118	0.0160017
AGPOA3-17685	ZFYVE26	23503	ZFYVE26	100155869	0.453076	0.0329001
AGPOA3-14546	ZMAT3	64393	NA	NA			4.26427	0.0196561
AGPOA3-01667	ZNF12	7559	LOC100520374	100520374	0.453274	0.00179595
AGPOA3-43953	ZNF12	7559	LOC100520374	100520374	0.457394	0.00220489
AGPOA3-07642	ZNF219	51222	NA	NA	0.414197	0.0311047
AGPOA3-19535	ZNF324B	388569	LOC100519827	100519827	0.405463	0.0199977
AGPOA3-00038	ZNF335	63925	ZNF335	100516768	0.258728	0.0210942
AGPOA3-08628	ZNF608	57507	ZNF608	100512589			0.480536	0.0461973
AGPOA3-02737	ZNF672	79894	LOC100525451	100525451	0.394662	0.0468682
AGPOA3-14440	ZNF672	79894	LOC100525451	100525451	0.414947	0.0475153
AGPOA3-20082	ZNF77	58492	LOC100516355	100516355	6.19349	0.00249385
AGPOA3-24485	ZNF77	58492	LOC100516355	100516355	3.36595	0.00367353
NA indicates not applicable.
