# Supplementary material for: Differences in gene expression profiles for subcutaneous adipose, liver, and skeletal muscle tissues between Meishan and Landrace pigs with different backfat thicknesses
Source: PLoS One. 2018 Sep 21;13(9):e0204135. doi: 10.1371/journal.pone.0204135 (PMC6150482; doi:10.1371/journal.pone.0204135)
Supplement: S2 Table — (XLSX) [file pone.0204135.s003.xlsx]

## Sheet: Liver_Probes
S2 Table. The >2-fold differentially expressed genes in the liver tissue between LWDL and LWDM pigs for fetus (85-day-old), suckling (12-day-old) and fattening (5-month-old).
Probe	HsGene	HsGene	SsGene	SsGene	fetus 85 days		12 days		5 months
ID	Symbol	ID	Symbol	ID	Ratio	Adjusted P-values	Ratio	Adjusted P-values	Ratio	Adjusted P-values
					(LWDM/LWDL)	(FDR)	(LWDM/LWDL)	(FDR)	(LWDM/LWDL)	(FDR)
AGPOA3-10122	A1BG-AS1	503538	LOC100516980	100516980	3.27445	0.0496803
AGPOA3-07650	A1CF	29974	A1CF	100155074					0.487881	0.000662483
AGPOA3-41929	AACS	65985	LOC100156545	100156545			0.302062	0.00674087
AGPOA3-36486	AADAT	51166	LOC100152011	100152011			8.34073	0.000291617	17.3366	2.79466e-07
AGPOA3-07250	AADAT	51166	LOC100152011	100152011	4.50029	0.00013165	5.50303	0.000460892	16.2687	1.2014e-06
AGPOA3-21026	ABCC11	85320	LOC100627900	100627900			0.288965	0.0176302
AGPOA3-36700	ABCC8	6833	ABCC8	100158245	3.07395	9.83236e-06			2.39106	0.000188677
AGPOA3-44448	ABCC9	10060	LOC100737348	100737348	5.88783	0.000315271	4.3346	0.00303044
AGPOA3-15505	ABLIM1	3983	ABLIM1	100154343	7.64116	6.43988e-05	8.05329	0.000313002
AGPOA3-11889	ABLIM1	3983	ABLIM1	100154343	0.366934	0.00526207
AGPOA3-06214	ABP1	26	ABP1	100517436					3.65149	0.00228317
AGPOA3-10407	ACADSB	36	NA	NA					3.13784	2.198e-06
AGPOA3-11265	ACADSB	36	NA	NA					2.99009	4.07555e-06
AGPOA3-32203	ACAP3	116983	LOC100525766	100525766					0.478069	0.00406083
AGPOA3-23076	ACAT2	39	LOC100152303	100152303			0.268544	0.0303628
AGPOA3-10331	ACAT2	39	LOC100152303	100152303			0.263088	0.0310738
AGPOA3-04557	ACAT2	39	LOC100152303	100152303			0.2798	0.0332811
AGPOA3-18002	ACBD7	414149	LOC100626756	100626756	6.79131	0.00139964
AGPOA3-07303	ACMSD	130013	LOC100154768	100154768					2.2591	0.000447348
AGPOA3-19332	ACOX1	51	NA	NA			3.04725	0.0340376	2.69669	0.00153065
AGPOA3-09064	ACP5	54	ACP5	397414			2.81178	0.0303062
AGPOA3-30023	ACSL4	2182	ACSL4	448980					3.11856	6.68907e-06
AGPOA3-37742	ACSL4	2182	ACSL4	448980			0.494325	0.0253791	2.10435	0.00332719
AGPOA3-07082	ACSM2A	123876	ACSM2B	100510957					2.2926	0.0169343
AGPOA3-09484	ACSM2A	123876	ACSM2B	100510957	0.428255	0.014862
AGPOA3-07652	ACSM2A	123876	ACSM2B	100510957	0.438074	0.0185925
AGPOA3-07207	ACSM2A	123876	ACSM2B	100510957	0.38185	0.0394699
AGPOA3-10314	ACSM4	341392	ACSM4	100512595	0.423833	0.0448865
AGPOA3-06840	ACTG1	71	ACTB	397653					2.0335	1.34719e-05
AGPOA3-05368	ACTG1	71	ACTB	397653					2.03487	2.14104e-05
AGPOA3-46091	ADAD1	132612	LOC100624194	100624194			0.222194	0.00379946
AGPOA3-40793	ADAMTS19	171019	LOC100518541	100518541					6.15056	4.91429e-08
AGPOA3-38204	ADAMTSL3	57188	NA	NA					0.471394	0.0162937
AGPOA3-46152	ADCYAP1	116	NA	NA					0.307519	0.024728
AGPOA3-05066	ADORA2B	136	LOC100625868	100625868					0.382444	0.000473796
AGPOA3-44395	ADORA2B	136	NA	NA					0.468398	0.00347791
AGPOA3-37651	ADRA1A	148	ADRA1A	100144471			0.490117	0.0428789
AGPOA3-11295	ADSS	159	LOC100739645	100739645	2.97734	0.000640105
AGPOA3-26298	ADSS	159	LOC100739645	100739645	2.42846	0.00163567
AGPOA3-53407	AFF4	27125	AFF4	100524487	0.365499	0.00010497
AGPOA3-38348	AFMID	125061	NA	NA	0.2378	0.0122283
AGPOA3-46908	AFP	174	AFP	397586			0.436676	0.00983448
AGPOA3-06735	AGL	178	AGL	100156940	2.86717	0.00109701
AGPOA3-24751	AGPAT4	56895	AGPAT4	100156632					0.458553	0.0258419
AGPOA3-24390	AIF1L	83543	LOC100624075	100624075	0.41917	0.026643
AGPOA3-03321	AK4	205	AK3L1	733667					0.49748	0.00351263
AGPOA3-41807	AK7	122481	AK7	100152573					2.48829	6.30786e-05
AGPOA3-00253	ALAS1	211	ALAS1	100307125					0.366796	0.0083404
AGPOA3-00302	ALAS1	211	ALAS1	100307125					0.460173	0.0148841
AGPOA3-17603	ALG8	79053	ALG8	100511030					5.0928	0.00310994
AGPOA3-07537	ALOX5	240	ALOX5	100156205					2.596	0.000268294
AGPOA3-06223	AMBN	258	AMBN	397102	0.290673	0.00409621			0.104397	0.0011819
AGPOA3-32806	ANGPTL4	51129	ANGPTL4	397628					0.4701	0.00015418
AGPOA3-24162	ANGPTL4	51129	ANGPTL4	397628					0.485775	0.000156855
AGPOA3-16857	ANGPTL4	51129	ANGPTL4	397628					0.472049	0.00015866
AGPOA3-16072	ANGPTL4	51129	ANGPTL4	397628					0.480242	0.000286111
AGPOA3-45192	ANGPTL7	10218	ANGPTL7	100217376	3.78014	0.0215031
AGPOA3-37548	ANK1	286	LOC100738214	100738214					0.340179	0.00974785
AGPOA3-33142	ANK1	286	LOC100738214	100738214					0.359987	0.0140495
AGPOA3-19891	ANK1	286	LOC100738214	100738214					0.304315	0.0149988
AGPOA3-29675	ANKRD26	22852	LOC100627250	100627250					0.479604	0.000109863
AGPOA3-06827	ANXA13	312	ANXA13	100155380			3.93314	4.61727e-05
AGPOA3-08726	ANXA13	312	ANXA13	100155380			4.12946	4.80088e-05
AGPOA3-19279	AOC3	8639	NA	NA					0.422891	0.0185907
AGPOA3-44846	AOC3	8639	LOC100520329	100520329			2.38382	0.00120475
AGPOA3-08011	AP1S3	130340	LOC100627432	100627432					0.402452	0.0176138
AGPOA3-32567	AP2M1	1173	AP2M1	100626761			9.3992	0.000932672
AGPOA3-15264	AP2M1	1173	AP2M1	100626761			2.82011	0.00242191
AGPOA3-46672	AP2S1	1175	AP2S1	100514408					2.06238	0.0219448
AGPOA3-46150	AP3S1	1176	LOC100624002	100624002			0.196818	0.0318191
AGPOA3-35281	APAF1	317	LOC100737765	100737765	2.01873	0.0140732	2.89946	0.000979504
AGPOA3-09251	APCS	325	APCS	396921			0.0986667	0.00141067	0.358732	0.0217569
AGPOA3-21860	APOA1BP	128240	APOA1BP	780405	2.23283	2.83517e-05	3.24689	9.7388e-06	2.14882	6.12396e-07
AGPOA3-09747	APOA4	337	APOA4	397681			5.95433	0.0218299
AGPOA3-22014	APOL2	23780	LOC100626503	100626503			0.287805	0.00856758
AGPOA3-11965	APOL3	80833	LOC100517940	100517940	0.410975	0.0103332
AGPOA3-00156	APOL3	80833	LOC100517940	100517940	0.420693	0.0193548
AGPOA3-26796	ARHGAP15	55843	LOC100739817	100739817	2.31801	0.0187523
AGPOA3-08520	ARHGEF37	389337	ARHGEF37	100514827	2.12763	0.0145974
AGPOA3-23796	ARHGEF37	389337	ARHGEF37	100514827	2.56293	0.0167808
AGPOA3-12781	ARNTL2	56938	LOC100625791	100625791					0.451888	0.00482494
AGPOA3-11935	ARSD	414	ARSD	100624032	0.450312	0.00961491
AGPOA3-09748	ASGR1	432	ASGR1	100625649					2.21939	0.0117676
AGPOA3-10886	ASGR1	432	ASGR1	100625649					2.08948	0.0122826
AGPOA3-11184	ASGR1	432	ASGR1	100625649					2.19049	0.0126609
AGPOA3-42400	ASIC3	9311	LOC100625143	100625143					2.82135	9.49781e-06
AGPOA3-46122	ASZ1	136991	LOC100626934	100626934					13.918	6.68907e-06
AGPOA3-13363	ATF3	467	LOC100738612	100738612			0.444344	0.00982023
AGPOA3-09380	ATF5	22809	LOC100523675	100523675					2.68587	4.73118e-05
AGPOA3-21885	ATG4C	84938	ATG4C	100462748					0.26818	0.0173986
AGPOA3-23617	ATOH8	84913	LOC100523367	100523367			2.00205	0.0415473
AGPOA3-31055	ATP11C	286410	LOC100738314	100738314	2.07381	0.0404626
AGPOA3-32043	ATP6V0A4	50617	ATP6V0A4	100519402			6.44149	0.00393379
AGPOA3-03311	ATP6V0A4	50617	ATP6V0A4	100519402			2.23522	0.0176615
AGPOA3-27551	ATP6V0D2	245972	ATP6V0D2	100521494	0.188721	0.00596435	0.118891	0.00726161
AGPOA3-21569	ATP6V1B1	525	LOC100523368	100523368	3.2465	0.000539326			7.99092	7.84701e-06
AGPOA3-12622	AZGP1P1	646282	LOC100519648	100519648					0.294716	0.000854803
AGPOA3-45769	B3GALT2	8707	NA	NA					0.438255	0.0222942
AGPOA3-01037	B4GALT4	8702	B4GALT4	397380					5.02946	1.15074e-07
AGPOA3-41993	BAI1	575	NA	NA	0.463586	0.0473815
AGPOA3-13783	BBX	56987	LOC100621192	100621192	0.393929	0.000377295
AGPOA3-03219	BBX	56987	LOC100622298	100622298	0.410994	0.000516196
AGPOA3-33072	BCAS1	8537	NA	NA					0.450812	0.00326806
AGPOA3-22759	BCL2	596	NA	NA	0.368505	0.0018619	0.266306	0.00105256
AGPOA3-43684	BCL2L14	79370	LOC100514901	100514901			0.452105	0.035355
AGPOA3-17964	BDH2	56898	LOC100522692	100522692	0.397197	0.00749171
AGPOA3-40894	BMP8A	353500	NA	NA			4.02501	0.0160857
AGPOA3-45415	BST1	683	LOC100625942	100625942					0.308334	0.00272868
AGPOA3-45827	BTBD11	121551	LOC100627589	100627589			0.359919	0.0233366
AGPOA3-33231	BTC	685	BTC	100505411					0.411952	0.000792233
AGPOA3-21376	BTNL9	153579	BTNL9	100627581					0.432448	0.00446646
AGPOA3-08131	C10orf88	80007	C10orf88	100154423	0.493341	0.0100426
AGPOA3-04751	C15orf48	84419	LOC100152534	100152534			0.389113	0.0205643
AGPOA3-23370	C16orf46	123775	NA	NA			2.31236	0.0247343
AGPOA3-41069	C17orf105	284067	LOC100516035	100516035			2.76138	0.0310738
AGPOA3-42932	C17orf98	388381	LOC100622851	100622851					0.284633	0.0020914
AGPOA3-11178	C19orf10	56005	NA	NA	4.11452	0.00652477	2.92502	0.0117583	2.38408	1.13407e-05
AGPOA3-06865	C19orf21	126353	LOC100737893	100737893					4.31809	0.00029044
AGPOA3-37926	C19orf21	126353	LOC100737893	100737893					4.80464	0.0011855
AGPOA3-24339	C1GALT1	56913	LOC100525767	100525767					0.356821	0.00709366
AGPOA3-17533	C1GALT1	56913	LOC100525767	100525767					0.340135	0.00758099
AGPOA3-02343	C1orf95	375057	LOC100621258	100621258					0.414462	0.0178475
AGPOA3-32827	C1orf95	375057	LOC100621258	100621258					0.404812	0.0221311
AGPOA3-46606	C1QBP	708	LOC100521150	100521150			0.299266	0.00115962
AGPOA3-09582	C1S	716	C1S	397274	3.16696	0.0210276
AGPOA3-14634	C22orf28	51493	LOC733658	733658	2.649	0.0453019
AGPOA3-29685	C4BPA	722	LOC100520928	100520928			0.201212	0.0152285
AGPOA3-34232	C4BPA	722	LOC100520761	100520761	2.02287	0.00414515
AGPOA3-37383	C5	727	C5	414437					0.499775	0.0390953
AGPOA3-04562	C5orf49	134121	LOC100516406	100516406			2.13803	0.0165961
AGPOA3-40627	C5orf49	134121	LOC100516406	100516406			2.13902	0.0254889
AGPOA3-14042	C7orf41	222166	C18H7orf41	100513191	0.485804	0.000315271
AGPOA3-40329	C7orf63	79846	LOC100736853	100736853					2.20344	0.0104568
AGPOA3-35420	C8orf47	203111	LOC100739122	100739122					0.237309	0.000909746
AGPOA3-45864	C9orf135	138255	LOC100514445	100514445	3.59163	9.80968e-05
AGPOA3-15760	C9orf9	11092	LOC100151892	100151892					2.92624	1.91598e-07
AGPOA3-05294	CA2	760	CA2	100154873					2.58715	0.00501037
AGPOA3-10119	CA2	760	CA2	100154873					2.16369	0.00662961
AGPOA3-13028	CA3	761	CA3	494016			2.77912	0.0401527	3.0245	0.000177842
AGPOA3-10087	CA3	761	CA3	494016			3.86626	0.0167714	3.65309	0.000215651
AGPOA3-30008	CA3	761	CA3	494016			2.78063	0.0400653	3.02229	0.000217387
AGPOA3-46166	CA3	761	CA3	494016			3.76381	0.0161993	3.76972	0.000223188
AGPOA3-12769	CA3	761	CA3	494016			2.81812	0.0370779	2.91347	0.000245207
AGPOA3-12920	CA3	761	CA3	494016			3.81033	0.0164567	3.6541	0.000252723
AGPOA3-10922	CA3	761	CA3	494016			3.9819	0.014984	3.68213	0.000264087
AGPOA3-10225	CA5A	763	LOC100156418	100156418	2.11954	4.80785e-05
AGPOA3-36711	CACNA1A	773	NA	NA	0.352071	0.00369033
AGPOA3-02399	CACNB4	785	CACNB4	396585			0.453673	0.0131903
AGPOA3-35854	CADM2	253559	LOC100626294	100626294					0.267189	0.0127747
AGPOA3-51103	CALM1	801	CALM1	100154056	0.391689	0.0258351
AGPOA3-41476	CAMP	820	PMAP-23	100170138	2.15672	0.00771429
AGPOA3-30149	CAPN8	388743	NA	NA	2.35715	0.00458663
AGPOA3-08408	CASP1	834	CASP1	397319			0.426206	0.024101
AGPOA3-21883	CASP6	839	LOC100517293	100517293					2.95228	0.000143755
AGPOA3-19729	CAST	831	CAST	397135					2.11305	4.71815e-05
AGPOA3-12680	CAST	831	CAST	397135					2.07353	0.000204957
AGPOA3-50693	CAV2	858	CAV2	100125375			0.441306	0.00263531
AGPOA3-45163	CAV2	858	CAV2	100125375			0.493049	0.00983448
AGPOA3-37303	CCDC11	220136	LOC100523937	100523937					0.493023	7.97232e-05
AGPOA3-32752	CCDC11	220136	LOC100626087	100626087					0.454817	0.00870289
AGPOA3-06721	CCDC58	131076	LOC100627794	100627794			2.41466	0.0480811	2.2446	0.00677468
AGPOA3-14948	CCDC67	159989	CCDC67	100515270			0.447253	0.0269082
AGPOA3-02314	CCK	885	CCK	397468	0.276141	0.000315271
AGPOA3-14268	CCL11	6356	CCL11	100038010	5.1752	0.048776	3.12376	0.0303062
AGPOA3-12147	CCL19	6363	CCL19	494464			0.47145	0.0434798	0.418522	0.000325001
AGPOA3-06632	CCL19	6363	CCL19	494464			0.474169	0.0447485	0.409426	0.000700041
AGPOA3-34959	CCL2	6347	CCL2	397422			0.453289	0.0353566
AGPOA3-01137	CCL23	6368	LOC100516039	100516039	2.02171	0.000672182
AGPOA3-01488	CCL23	6368	LOC100516039	100516039	2.20336	0.000971045
AGPOA3-37399	CCL26	10344	LOC780409	780409					0.198781	0.0141664
AGPOA3-03811	CCL8	6355	CCL8	100302703			0.192196	0.0383537	0.31144	0.000473325
AGPOA3-38951	CCNB2	9133	CCNB2	100135668					3.85475	4.74406e-05
AGPOA3-35056	CCR5	1234	CCR5	414371			0.439888	0.0383537
AGPOA3-42540	CCT6B	10693	LOC100627253	100627253			0.389786	0.00303044
AGPOA3-00984	CD163	9332	CD163	397031					0.420221	0.000188677
AGPOA3-35012	CD180	4064	CD180	397644			0.206294	0.00964886	0.456016	0.000298669
AGPOA3-03884	CD180	4064	CD180	397644			0.314514	0.0352636
AGPOA3-06032	CD2	914	CD2	396662			0.494405	0.0361185
AGPOA3-01772	CD244	51744	LOC100153635	100153635			0.446516	0.0193458
AGPOA3-46423	CD300LG	146894	NA	NA			0.312176	0.00242191
AGPOA3-15125	CD34	947	CD34	397160					0.357103	6.68907e-06
AGPOA3-01073	CD36	948	CD36	733702	2.36587	0.0135943	3.38289	0.00242191
AGPOA3-38272	CD36	948	CD36	733702	2.33418	0.0016561	2.96896	0.00637913
AGPOA3-11875	CD3D	915	CD3D	396661			0.485052	0.0228079
AGPOA3-29684	CD3G	917	CD3G	494013			0.412578	0.00919983
AGPOA3-18177	CD55	1604	CD55	396743			0.278013	0.0285949	0.489122	0.00284168
AGPOA3-05982	CD72	971	CD72	100038011	2.61846	0.0284427
AGPOA3-11855	CD8A	925	CD8A	396627	0.39257	0.00134125
AGPOA3-39309	CDH6	1004	LOC100627510	100627510					0.357058	0.0124605
AGPOA3-35098	CDKN2A	1029	P14ARF	396553					0.458575	0.00905103
AGPOA3-45957	CDSN	1041	CDSN	100144482					2.17357	0.0275112
AGPOA3-45808	CDYL2	124359	LOC100627376	100627376			0.425348	0.0185798
AGPOA3-39184	CELSR1	9620	NA	NA			2.04121	0.0045604	3.77588	3.13296e-05
AGPOA3-31545	CEP104	9731	NA	NA					0.246884	0.000217067
AGPOA3-02057	CEP170	9859	LOC100623007	100623007					0.432412	0.00145342
AGPOA3-26404	CHD1L	9557	CHD1L	100154153	0.386923	0.0330953
AGPOA3-15342	CHM	1121	NA	NA	3.05918	0.0232855	3.10579	0.0093757	3.02088	1.17397e-05
AGPOA3-16775	CHM	1121	CHM	100523763	3.83736	0.0174976	3.44474	0.000539373	4.11889	0.000600836
AGPOA3-03355	CHN2	1124	CHN2	100514933					3.32894	0.0147326
AGPOA3-34856	CHRM1	1128	CHRM1	397099					2.19659	0.0143647
AGPOA3-00104	CHRNA9	55584	CHRNA9	100513414					0.381923	0.000214428
AGPOA3-15117	CHST11	50515	LOC100157186	100157186	3.80848	0.00115396
AGPOA3-08357	CIITA	4261	LOC100624181	100624181					0.412466	0.000114314
AGPOA3-31269	CITED1	4435	CITED1	654297					0.491458	0.000173808
AGPOA3-16553	CITED1	4435	CITED1	654297					0.484363	0.000188677
AGPOA3-04742	CKB	1152	CKB	100627332					2.24991	0.000887257
AGPOA3-16685	CKB	1152	CKB	100627332					2.23974	0.0010259
AGPOA3-18700	CKB	1152	CKB	100627332					2.18481	0.00103109
AGPOA3-39982	CKB	1152	CKB	100627332					2.45289	0.00144472
AGPOA3-13895	CLASP1	23332	CLASP1	100622496					0.467787	4.71815e-05
AGPOA3-36117	CLCA2	9635	CLCA2	100511753	0.176394	0.019541
AGPOA3-39199	CLDN14	23562	CLDN14	100302017	2.58093	0.000672182
AGPOA3-07602	CLEC18C	283971	CLEC18A	100525922			2.03745	0.0160338
AGPOA3-39271	CLEC18C	283971	CLEC18A	100525922			2.05775	0.0180004
AGPOA3-24510	CLEC18C	283971	CLEC18A	100525922			2.00068	0.0210392
AGPOA3-08258	CLEC1A	51267	LOC100519486	100519486	0.229432	0.00156805
AGPOA3-01865	CLEC2B	9976	CLEC2B	100520839	2.07142	0.0257044
AGPOA3-09671	CLEC4G	339390	CLEC4G	100240718	0.458736	0.0412109
AGPOA3-10165	CLEC4G	339390	CLEC4G	100240718	0.462475	0.0437473
AGPOA3-00877	CLEC7A	64581	CLEC7A	100038025					0.41605	0.0242997
AGPOA3-44112	CLIC5	53405	NA	NA			0.471524	0.0424088
AGPOA3-23891	CLMN	79789	CLMN	100511700	0.387207	0.00010497
AGPOA3-52562	CLMP	79827	LOC100512427	100512427	2.68828	0.0140216
AGPOA3-15900	CMTM3	123920	NA	NA					0.443315	0.026701
AGPOA3-20084	CNTNAP2	26047	LOC100623607	100623607					0.373811	0.00414498
AGPOA3-26266	COIL	8161	LOC100525713	100525713	0.202627	0.000418896
AGPOA3-35707	COL6A4P2	646300	LOC100624013	100624013					0.169302	0.0466405
AGPOA3-38943	COL6A5	256076	NA	NA			0.248132	0.0321555	0.169081	0.000267316
AGPOA3-42773	COL8A1	1295	COL8A1	397430					0.479616	0.00260553
AGPOA3-23663	COL9A3	1299	NA	NA					0.470562	0.00500621
AGPOA3-16868	COPS8	10920	LOC100515865	100515865					6.97239	0.0290012
AGPOA3-03390	COQ4	51117	LOC100156776	100156776					0.418697	0.00783727
AGPOA3-16906	COQ7	10229	NA	NA			2.70894	0.0224248
AGPOA3-45638	CP	1356	CP	406870			0.492442	0.00782635
AGPOA3-00164	CPED1	79974	C18H7orf58	100511847			0.463463	0.0160857
AGPOA3-41895	CPQ	10404	PGCP	100157979	0.493952	0.0190269			0.461941	0.0146698
AGPOA3-20025	CPT1C	126129	CPT1C	100519258	0.484798	0.0233687
AGPOA3-21981	CPT2	1376	CPT2	100519491			2.09598	0.0138241
AGPOA3-02210	CPVL	54504	LOC100515288	100515288	0.417484	0.0141246
AGPOA3-43658	CPVL	54504	LOC100515288	100515288	0.38825	0.0250404
AGPOA3-20656	CRELD1	78987	LOC100152256	100152256			2.00684	0.0352636
AGPOA3-23109	CRIM1	51232	LOC100525394	100525394					0.46945	0.000811494
AGPOA3-46163	CRP	1401	CRP	396842					0.332607	0.0165339
AGPOA3-09907	CRP	1401	LOC100620468	100620468	2.40133	0.0291385
AGPOA3-44518	CSAD	51380	LOC100626403	100626403					2.19254	0.00677468
AGPOA3-10000	CTH	1491	CTH	733654					2.05969	0.0213181
AGPOA3-43062	CWH43	80157	CWH43	100521324			2.85342	0.0332363
AGPOA3-53925	CYB5B	80777	NA	NA					2.09695	0.0147421
AGPOA3-43488	CYCS	54205	CYCS	100170131	0.403589	2.83517e-05	0.406362	0.00518669
AGPOA3-25162	CYP2C18	1562	CYP2C91	100516879			0.441551	0.00812466	0.194598	0.00119339
AGPOA3-31230	CYP2C18	1562	CYP2C42	403111	5.12491	0.00306704
AGPOA3-09745	CYP2C18	1562	CYP2C49	403215	3.03221	0.0121507
AGPOA3-37746	CYP2C18	1562	CYP2C49	403215	2.89045	0.0171963
AGPOA3-32034	CYP2J2	1573	LOC100524940	100524940	3.80836	0.00184068	3.03106	0.0222353	6.05101	0.000497075
AGPOA3-33064	CYP2J2	1573	LOC100524940	100524940					3.5484	0.00312574
AGPOA3-06631	CYP2J2	1573	LOC100524940	100524940					2.94545	0.010583
AGPOA3-32378	CYP2J2	1573	LOC100524940	100524940					2.75432	0.0117966
AGPOA3-01849	CYP3A4	1576	CYP3A46	100126281					0.46754	0.000662483
AGPOA3-09236	CYP3A4	1576	CYP3A46	100126281					0.435486	0.00773227
AGPOA3-09116	CYP3A4	1576	CYP3A29	403324			3.14606	0.0220417
AGPOA3-46481	CYP4F2	8529	CYP4F2	100113470	5.43214	0.0204119	4.19127	0.018217	3.19663	0.00178733
AGPOA3-37425	CYP4F2	8529	CYP4F2	100113470	2.50139	0.0284427	3.69506	0.0257909	2.94297	0.00279107
AGPOA3-33079	CYP4F2	8529	LOC100739101	100739101	2.0746	0.0496596
AGPOA3-11136	CYP4F3	4051	CYP4F2	100113470	33.895	0.022494	12.4748	0.0366021	8.57135	0.000581551
AGPOA3-10464	CYP4F3	4051	CYP4F2	100113470	11.8313	0.0152743	5.85787	0.0202757	4.13921	0.00127766
AGPOA3-16346	CYP51A1	1595	CYP51	403334			0.103251	0.00263736
AGPOA3-12938	CYP51A1	1595	CYP51	403334			0.0687067	0.00264325
AGPOA3-35035	CYP51A1	1595	CYP51	403334			0.074723	0.00280181
AGPOA3-20977	CYP51A1	1595	CYP51	403334			0.154123	0.00303044
AGPOA3-43296	DAPL1	92196	DAPL1	100157537	0.486993	0.0280368
AGPOA3-11893	DAPP1	27071	LOC100525936	100525936			0.476601	0.0324348
AGPOA3-27155	DCAF13	25879	SLC25A32	100154544	3.10003	0.0139528
AGPOA3-27210	DCPS	28960	DCPS	396689					2.88281	0.000314394
AGPOA3-45780	DDX60	55601	DDX60	100158037	0.368229	0.0362052
AGPOA3-36311	DGKB	1607	NA	NA					0.201646	0.00605896
AGPOA3-02802	DGKB	1607	LOC100736667	100736667					0.318751	0.036238
AGPOA3-10948	DHODH	1723	LOC100738166	100738166					3.74545	0.00156896
AGPOA3-35062	DIO2	1734	DIO2	414379			0.323354	0.0291896
AGPOA3-33734	DLK1	8788	LOC100624633	100624633			0.461897	0.0316808
AGPOA3-18290	DNAJC13	23317	NA	NA					0.254447	0.00357325
AGPOA3-41440	DNER	92737	LOC100518938	100518938	5.15969	0.0273953			10.5049	0.00369402
AGPOA3-26936	DNER	92737	LOC100518938	100518938	5.86312	0.0240489			5.35372	0.0078506
AGPOA3-42564	DPPA2	151871	LOC100620381	100620381			0.294472	0.0404853
AGPOA3-03137	DSCR3	10311	LOC100738307	100738307					3.54407	9.89324e-06
AGPOA3-43857	DTX3L	151636	LOC100520459	100520459	2.26544	0.0111109
AGPOA3-20417	DUSP22	56940	NA	NA					3.0249	0.000497075
AGPOA3-32957	DUSP22	56940	NA	NA					3.88337	0.000631413
AGPOA3-02541	DUSP26	78986	LOC100525894	100525894			2.79061	0.0121912
AGPOA3-37236	DYDC1	143241	LOC100524960	100524960					4.64669	0.00206329
AGPOA3-44291	DYNLRB2	83657	NA	NA			3.24851	0.00344527
AGPOA3-22794	EAF2	55840	LOC100521296	100521296			0.180147	0.00234521
AGPOA3-00337	EBP	10682	EBP	100312968			0.224157	0.0151645
AGPOA3-17348	EBP	10682	EBP	100312968			0.302662	0.0310738
AGPOA3-07459	ECI2	10455	ECI2	100134957					2.57796	0.000279413
AGPOA3-00259	ECI2	10455	ECI2	100134957					2.48315	0.00053578
AGPOA3-25951	EDARADD	128178	EDARADD	100157377	0.0698665	0.00010497	0.350373	0.0325433	0.266546	0.00735726
AGPOA3-37198	EFHC2	80258	EFHC2	100622362			2.91112	0.0381655
AGPOA3-12984	EGLN3	112399	LOC100152368	100152368					0.413474	0.00190548
AGPOA3-32336	EGR1	1958	EGR1	100520726			0.214608	0.0278983
AGPOA3-00092	EGR1	1958	EGR1	100520726			0.21059	0.0295901
AGPOA3-43565	ELAVL2	1993	ELAVL2	100153303			6.56892	0.00267501
AGPOA3-19404	ELF1	1997	ELF1	100512366			2.37852	0.0314201
AGPOA3-41469	ELF2	1998	LOC100514064	100514064					0.387464	9.57827e-05
AGPOA3-09293	ELOVL6	79071	ELOVL6	100312970			0.309522	0.0143583
AGPOA3-19866	ELOVL7	79993	LOC100524592	100524592	0.256465	0.0121095
AGPOA3-02921	EML6	400954	LOC100515722	100515722					0.409045	0.00122516
AGPOA3-05128	ENO2	2026	ENO2	100157750	3.49997	0.00315831	3.89416	0.00242191
AGPOA3-04648	ENO2	2026	ENO2	100157750			2.02702	0.0383537
AGPOA3-08954	ENPP4	22875	NA	NA					2.05902	0.00109875
AGPOA3-08776	ENPP6	133121	LOC100621334	100621334	0.382235	0.0185925
AGPOA3-42606	ENPP6	133121	LOC100621334	100621334	0.288746	0.0189877
AGPOA3-26749	EOMES	8320	EOMES	100524218			0.461007	0.0269082
AGPOA3-14074	EPHA3	2042	NA	NA					0.390493	0.00080257
AGPOA3-09545	ERAP1	51752	NA	NA					2.17773	0.000554707
AGPOA3-29664	ERBB2	2064	LOC100516641	100516641	0.387808	0.0229794
AGPOA3-51006	ESM1	11082	NA	NA	0.43008	0.0173177
AGPOA3-27310	ESR1	2099	NA	NA	0.404748	0.0315671
AGPOA3-41718	ESRRG	2104	LOC100622056	100622056					5.75965	0.0246597
AGPOA3-24999	ETHE1	23474	LOC100523003	100523003					2.0478	0.00707354
AGPOA3-33824	FABP3	2170	FABP3	399532					2.14814	0.0189222
AGPOA3-32463	FABP3	2170	FABP3	399532					2.05456	0.0271216
AGPOA3-09649	FADS2	9415	LOC100739565	100739565			2.13236	0.0480811
AGPOA3-03353	FAM107B	83641	LOC100513426	100513426	0.415583	0.0383297
AGPOA3-51516	FAM111A	63901	LOC100525029	100525029			0.483772	0.0243689
AGPOA3-35280	FAM111A	63901	LOC100525029	100525029			0.395555	0.0250508
AGPOA3-01176	FAM111B	374393	LOC100517326	100517326			0.0939881	0.00303044
AGPOA3-01980	FAM111B	374393	LOC100517326	100517326			0.46516	0.0303383
AGPOA3-13453	FAM115A	9747	LOC100519808	100519808					4.37869	4.91429e-08
AGPOA3-42837	FAM115A	9747	LOC100519808	100519808					4.53687	9.70842e-08
AGPOA3-31510	FAM122B	159090	LOC100517991	100517991			0.325401	0.0157306
AGPOA3-16721	FAM13A	10144	NA	NA	2.15772	0.0019158	3.98495	0.00270399	2.35901	0.000130655
AGPOA3-23215	FAM13A	10144	LOC100517722	100517722			3.6287	0.00645396
AGPOA3-40951	FAM162B	221303	LOC100152527	100152527					0.473405	0.0132205
AGPOA3-08635	FAM166B	730112	FAM166B	100156839			0.429163	0.0135022
AGPOA3-02605	FAM171B	165215	LOC100525259	100525259					0.471734	0.0309874
AGPOA3-20268	FAM184A	79632	LOC100626155	100626155					2.75873	0.0186877
AGPOA3-45294	FAM190A	401145	LOC100738411	100738411	0.419593	0.0290555
AGPOA3-00145	FAM19A5	25817	NA	NA			2.11072	0.0409674
AGPOA3-50876	FAM200B	285550	NA	NA					7.17801	6.0303e-05
AGPOA3-52132	FAM200B	285550	NA	NA					4.66128	0.00201367
AGPOA3-32983	FAM20B	9917	LOC100523629	100523629					2.8152	0.00113149
AGPOA3-17243	FAM212B	55924	LOC100153198	100153198					0.387239	0.000306338
AGPOA3-32249	FAM221A	340277	NA	NA					3.77382	0.00816929
AGPOA3-03162	FAM22A	728118	LOC100513501	100513501			2.54629	0.00512014
AGPOA3-08585	FAM26F	441168	FAM26F	100158219			0.409156	0.029968
AGPOA3-01313	FAM35B2	439965	LOC100625894	100625894	0.34075	8.88352e-05
AGPOA3-43983	FAM35B2	439965	LOC100625894	100625894	0.375465	0.00010497
AGPOA3-46141	FAM35B2	439965	LOC100625894	100625894	0.354861	0.00435562
AGPOA3-16032	FAM60A	58516	NA	NA	4.22217	0.000672182	3.47036	0.00260835	2.51299	1.97207e-05
AGPOA3-13061	FAM96A	84191	NA	NA					2.13093	0.00136909
AGPOA3-12564	FAR2	55711	LOC100512348	100512348			0.480751	0.0480811
AGPOA3-41254	FASN	2194	LOC100739739	100739739					2.59937	0.00474774
AGPOA3-06470	FDFT1	2222	FDFT1	100312971			0.284625	0.00367189
AGPOA3-06230	FDPS	2224	FDPS	100153932			0.179233	0.0243689
AGPOA3-36226	FDPSL2A	619190	FDPS	100153932			0.24274	0.0218974
AGPOA3-18567	FGD3	89846	LOC100627431	100627431					0.485217	0.00285899
AGPOA3-42460	FGD6	55785	LOC100737604	100737604	0.369735	0.00684179			0.308842	7.62023e-05
AGPOA3-11521	FGD6	55785	NA	NA					0.358154	0.00344978
AGPOA3-01008	FGF13	2258	LOC100523833	100523833	2.19048	0.00200316
AGPOA3-38759	FGF13	2258	LOC100523833	100523833	2.71009	0.0427341
AGPOA3-46370	FHDC1	85462	NA	NA					5.00476	6.30786e-05
AGPOA3-34149	FHDC1	85462	NA	NA					3.86191	9.57827e-05
AGPOA3-16936	FKBP14	55033	FKBP14	100514551	2.95636	0.0397769	3.0926	0.048483	12.5799	2.55165e-05
AGPOA3-10584	FMO3	2328	LOC100523562	100523562					10.4708	0.0126531
AGPOA3-07177	FMO3	2328	LOC100523562	100523562					9.65277	0.0145295
AGPOA3-00454	FOLH1	2346	FOLH1	397677			0.454494	0.0210392
AGPOA3-41445	FOLH1B	219595	FOLH1	397677			0.430693	0.0222253
AGPOA3-41119	FOXG1	2290	NA	NA	0.0495327	0.00687757			0.202918	0.00931716
AGPOA3-43632	FRK	2444	NA	NA					2.34182	0.00971652
AGPOA3-07509	FRMD1	79981	LOC100514201	100514201			3.25199	0.00344527
AGPOA3-35604	FSCN2	25794	LOC100625228	100625228			3.03942	0.0209048	3.284	0.000208668
AGPOA3-41774	FST	10468	FST	445002					2.83897	0.0145633
AGPOA3-16144	FST	10468	FST	445002					2.4929	0.019042
AGPOA3-13425	FST	10468	FST	445002					2.57152	0.0237088
AGPOA3-13289	FST	10468	FST	445002			2.69946	0.0379619	2.79446	0.0296932
AGPOA3-01070	FUCA2	2519	FUCA2	100154940	0.470431	0.0211279
AGPOA3-32058	FUT11	170384	FUT11	100157040	0.418574	0.00622938
AGPOA3-02238	FXYD6	53826	LOC100511523	100511523					0.495655	0.00011632
AGPOA3-10362	G6PC	2538	G6PC	100134959			3.43522	0.00936176
AGPOA3-07429	G6PC	2538	NA	NA			3.46758	0.0115575
AGPOA3-10070	G6PC	2538	G6PC	100134959			2.64475	0.013311
AGPOA3-07074	G6PC	2538	G6PC	100134959			2.65875	0.0154748
AGPOA3-07132	G6PC	2538	G6PC	100134959			2.38534	0.0264436
AGPOA3-10058	G6PC	2538	G6PC	100134959			3.73621	0.0485937
AGPOA3-17336	GABPA	2551	NA	NA					3.08309	0.000358126
AGPOA3-31534	GABRA1	2554	NA	NA			0.297907	0.00982023	0.307291	0.00342141
AGPOA3-02687	GABRA1	2554	LOC100516706	100516706			0.428115	0.0141829
AGPOA3-46147	GABRB2	2561	NA	NA	0.491682	0.00414515	0.354131	0.0117583	0.30583	0.00613272
AGPOA3-13010	GALNT7	51809	NA	NA	0.399594	0.00101243
AGPOA3-29371	GALP	85569	GALP	396772			3.34594	0.0243888
AGPOA3-30935	GANC	2595	GANC	100513637			2.17221	0.0266228
AGPOA3-45327	GAS1	2619	LOC100516459	100516459			2.23298	0.00919983
AGPOA3-30424	GAS1	2619	LOC100516459	100516459			2.17824	0.0194241
AGPOA3-06900	GBP1	2633	GBP1	100151938			0.192475	0.0257909
AGPOA3-25963	GBP1	2633	GBP1	100151938			0.190676	0.028216
AGPOA3-14376	GBP1	2633	GBP1	100151938			0.200129	0.0297881
AGPOA3-04248	GBP1	2633	GBP1	100151938			0.194215	0.0303628
AGPOA3-10776	GCK	2645	GCK	100514142					2.41666	0.0339167
AGPOA3-38271	GCNT4	51301	GCNT4	100518180	0.498691	0.0159668
AGPOA3-41281	GFRA2	2675	GFRA2	100157850					0.443196	0.0017123
AGPOA3-11577	GIMAP7	168537	LOC100518161	100518161			0.474857	0.0218974
AGPOA3-18769	GIMAP7	168537	LOC100518161	100518161			0.442541	0.0219943
AGPOA3-44956	GLI1	2735	GLI1	100520490					2.20003	0.000437171
AGPOA3-33954	GLRX5	51218	LOC100154744	100154744					0.349798	0.0447151
AGPOA3-43443	GLTPD2	388323	LOC100513110	100513110					2.07072	0.00671996
AGPOA3-09329	GLYAT	10249	LOC100518644	100518644	0.0147769	2.83517e-05	0.0110378	3.81046e-06
AGPOA3-07075	GLYAT	10249	LOC100517803	100517803	7.19456	0.0107718
AGPOA3-25341	GM2A	2760	LOC100515283	100515283					0.429253	0.000887257
AGPOA3-03123	GM2A	2760	LOC100515283	100515283					0.422503	0.000980226
AGPOA3-04104	GM2A	2760	LOC100515283	100515283					0.433749	0.00110014
AGPOA3-07759	GNAT2	2780	LOC100157237	100157237			2.54806	0.0144677
AGPOA3-02403	GPC5	2262	GPC5	100737621			0.0635121	0.00422057	0.244214	0.000132167
AGPOA3-45787	GPR1	2825	GPR1	100415936			2.62088	0.00718393
AGPOA3-38240	GPR116	221395	GPR116	100152930					0.275998	0.00994664
AGPOA3-03761	GPR171	29909	NA	NA			0.441108	0.0111874
AGPOA3-42836	GPR171	29909	NA	NA			0.461556	0.024486
AGPOA3-00818	GPR82	27197	GPR82	100158124					0.320402	0.00134004
AGPOA3-39094	GPR82	27197	GPR82	100158124					0.356457	0.0337545
AGPOA3-07696	GPR98	84059	LOC100739389	100739389					4.10704	0.000195796
AGPOA3-31006	GPR98	84059	LOC100739389	100739389					3.3104	0.000804868
AGPOA3-03681	GPT	2875	LOC100524618	100524618					3.68823	2.32484e-06
AGPOA3-36148	GRIN2B	2904	GRIN2B	100626022			4.32484	0.00907253
AGPOA3-02502	GRM3	2913	GRM3	100521916	0.447792	0.0215728
AGPOA3-36321	GSDMA	284110	LOC100625993	100625993					0.462635	0.00590178
AGPOA3-31377	GSTA1	2938	LOC100510917	100510917					12.7948	0.00512223
AGPOA3-29387	GSTA1	2938	GSTA1	397682	0.410261	0.0165032
AGPOA3-33912	GSTA1	2938	GSTA1	397682	0.480921	0.0309408
AGPOA3-38339	GSTA3	2940	GSTA2	396850					0.0858307	0.000156898
AGPOA3-41522	GSTM3	2947	LOC100514231	100514231					0.294339	0.0255727
AGPOA3-27853	GSTM4	2948	LOC780435	780435			2.94604	0.0237305	4.00773	0.000693128
AGPOA3-39419	GTSF1	121355	LOC100521495	100521495			3.56277	0.0471823
AGPOA3-30913	GUCA1A	2978	LOC100521907	100521907					0.431807	0.000740692
AGPOA3-10654	GUCY1A2	2977	GUCY1A2	100522091	2.1783	0.0214324
AGPOA3-44986	GYG2	8908	NA	NA					2.45658	1.60875e-05
AGPOA3-29673	GZMH	2999	GZMH	100152450			0.487573	0.0154748
AGPOA3-33272	H2AFB3	83740	LOC100520991	100520991					2.57072	0.000106229
AGPOA3-42046	HAUS6	54801	NA	NA			0.499353	0.024486
AGPOA3-41198	HBE1	3046	HBE1	407067	0.489268	0.0180976
AGPOA3-27147	HBXIP	10542	LOC100622089	100622089					0.481789	1.79831e-06
AGPOA3-31664	HEBP2	23593	HEBP2	100155860					0.484525	0.00248336
AGPOA3-44280	HENMT1	113802	LOC100153448	100153448	0.0491258	0.0135991
AGPOA3-45175	HFM1	164045	HFM1	100156806					0.367207	0.000323616
AGPOA3-06123	HIST1H1E	3008	LOC595122	595122					3.3389	0.0177264
AGPOA3-11857	HIST1H4J	8363	LOC100621322	100621322					4.13379	9.36385e-05
AGPOA3-06563	HK2	3099	HK2	494561	3.9462	0.0142423
AGPOA3-05778	HLA-A	3105	SLA-3	100037288					0.433437	5.79634e-06
AGPOA3-22281	HLA-A	3105	LOC100622689	100622689					0.477621	0.000202356
AGPOA3-19629	HLA-A	3105	SLA-1	100037293					0.476024	0.00114944
AGPOA3-03338	HLA-A	3105	SLA-1	100037293					0.467449	0.00277324
AGPOA3-09667	HLA-A	3105	SLA-1	100037293					0.422656	0.00349186
AGPOA3-18629	HLA-A	3105	SLA-1	100037293					0.438251	0.0045497
AGPOA3-06914	HLA-A	3105	LOC100622689	100622689					3.48534	0.0187943
AGPOA3-05441	HLA-B	3106	SLA-3	100037288					0.408332	1.56101e-06
AGPOA3-18847	HLA-DOB	3112	LOC100520439	100520439	0.296305	0.0053905
AGPOA3-47139	HLA-DRB1	3123	LOC100153139	100153139					11.9904	5.58645e-05
AGPOA3-32009	HMGCR	3156	HMGCR	100144446			0.154577	0.00737586
AGPOA3-00370	HMGCR	3156	NA	NA			0.134824	0.0135022
AGPOA3-15829	HMGCS1	3157	HMGCS1	100524223			0.0905202	0.00722292
AGPOA3-15729	HMGCS1	3157	HMGCS1	100524223			0.0993013	0.0295438
AGPOA3-35019	HMGCS2	3158	HMGCS2	397673			5.71695	0.0250912
AGPOA3-40371	HMGN5	79366	LOC100623249	100623249	2.0134	0.00617467
AGPOA3-25190	HMMR	3161	LOC100515063	100515063	4.41462	0.000310982
AGPOA3-29627	HNRNPA1	3178	HNRNPA1	768103					2.24204	0.000132026
AGPOA3-04617	HNRNPA1	3178	HNRNPA1	768103					2.27572	0.000227392
AGPOA3-30447	HNRNPA1	3178	NA	NA	2.19463	0.0149128	2.67586	0.000274862	2.359	0.00043426
AGPOA3-32580	HNRNPA1L2	144983	NA	NA					2.55309	4.18048e-05
AGPOA3-30420	HNRNPA1P10	664709	NA	NA					2.41248	0.00010541
AGPOA3-33227	HNRNPA3	220988	LOC100516520	100516520					2.46814	0.000179845
AGPOA3-44995	HPSE	10855	HPSE	100271932	2.14131	0.0405045
AGPOA3-16306	HRH1	3269	LOC100523996	100523996	0.345832	0.013357
AGPOA3-16037	HSPA13	6782	LOC100152073	100152073					2.02248	0.000301638
AGPOA3-16315	HSPA13	6782	LOC100152073	100152073					2.49593	0.0196811
AGPOA3-16174	IARS	3376	LOC100624746	100624746					2.17647	0.000239074
AGPOA3-07958	ID2	3398	ID2	654298					0.464749	0.00200395
AGPOA3-46270	IDI1	3422	NA	NA	17.1763	0.00467197	13.0463	0.000464495
AGPOA3-25689	IDI1	3422	LOC100739304	100739304			0.0624851	0.00420652
AGPOA3-27703	IFI27L2	83982	ISG12(A)	100153902	0.370698	0.0143669
AGPOA3-41008	IFI6	2537	NA	NA					0.40675	0.00012562
AGPOA3-05532	IFI6	2537	NA	NA					0.434816	0.000301126
AGPOA3-19231	IFITM3	10410	IFITM3	100518544					0.449922	0.0014252
AGPOA3-15853	IFITM3	10410	IFITM3	100518544					0.481254	0.0019826
AGPOA3-23086	IFITM3	10410	LOC100519082	100519082					0.285415	0.0419222
AGPOA3-40432	IGF1	3479	IGF1	397491			0.390848	0.0424143
AGPOA3-44785	IGFBP1	3484	NA	NA					0.278641	0.0201572
AGPOA3-15162	IGFBP4	3487	IGFBP4	100144490			0.458432	0.0188434
AGPOA3-30446	IGJ	3512	LOC100625252	100625252					0.397777	0.00902026
AGPOA3-01863	IGJ	3512	LOC100625252	100625252					0.404304	0.00905103
AGPOA3-05930	IGLL5	100423062	LOC100152327	100152327			2.26295	0.0205643
AGPOA3-23822	IGLL5	100423062	LOC100152327	100152327	0.439389	0.0161712
AGPOA3-46115	IGSF10	285313	NA	NA	2.38921	0.0419749
AGPOA3-40959	IGSF23	147710	LOC100524810	100524810					4.43393	0.00015694
AGPOA3-32145	IGSF23	147710	LOC100524810	100524810					3.13653	0.000165296
AGPOA3-39914	IL18	3606	IL18	397057					2.4252	0.0249023
AGPOA3-11618	IL2RA	3559	IL2RA	396814	2.55129	0.00291048
AGPOA3-44363	IL2RB	3560	NA	NA			0.192991	0.00242191
AGPOA3-13111	IL34	146433	LOC100737468	100737468					0.448593	0.00178733
AGPOA3-46767	IL6ST	3572	IL6ST	100037294					0.304037	7.34308e-06
AGPOA3-14206	INPP5K	51763	INPP5K	100462756	0.333518	0.0190876
AGPOA3-50475	INSIG1	3638	INSIG1	403162			0.487295	0.0421648
AGPOA3-37284	IQCF3	401067	LOC100627611	100627611					2.93501	0.0373372
AGPOA3-47198	IQCF4	100506840	LOC100738931	100738931					2.37616	0.0151445
AGPOA3-41565	IRX4	50805	NA	NA					0.354428	0.000413863
AGPOA3-52706	ISCA1	81689	NA	NA	3.49972	0.00117817	4.35217	0.0262969
AGPOA3-21328	ITGA2	3673	ITGA2	397483					0.499636	0.0138402
AGPOA3-21402	ITGBL1	9358	LOC100736679	100736679					0.468398	0.0242833
AGPOA3-09765	ITIH3	3699	ITIH3	100157235					2.19208	0.0129266
AGPOA3-19401	ITPKB	3707	NA	NA					0.344091	0.000266754
AGPOA3-31483	JAKMIP3	282973	NA	NA					4.62192	0.00075878
AGPOA3-38626	JOSD1	9929	LOC100520958	100520958			2.25897	0.0210677
AGPOA3-19396	JUN	3725	C-JUN	396913					0.441278	0.00243607
AGPOA3-18064	JUN	3725	C-JUN	396913					0.455397	0.00377768
AGPOA3-32603	JUN	3725	NA	NA					0.46539	0.00505218
AGPOA3-46758	KARS	3735	KARS	100521452			2.41339	0.0321555	2.16963	0.00048763
AGPOA3-45863	KBTBD11	9920	LOC100625139	100625139					3.37728	0.000639751
AGPOA3-24236	KBTBD11	9920	NA	NA					3.15664	0.0045242
AGPOA3-25548	KCNA3	3738	KCNA3	100156614			0.464994	0.00295581
AGPOA3-22352	KCNA3	3738	KCNA3	100156614			0.337757	0.0116858
AGPOA3-41519	KCNB2	9312	LOC100518069	100518069					0.239166	0.000555675
AGPOA3-02734	KCNB2	9312	LOC100737782	100737782					0.397911	0.0147326
AGPOA3-37488	KCNE1L	23630	NA	NA					2.21958	0.000511424
AGPOA3-43585	KCNJ13	3769	KCNJ13	100151780	0.492117	0.0471902
AGPOA3-23982	KCNJ16	3773	LOC100519442	100519442					0.314568	0.000344153
AGPOA3-45215	KCNT2	343450	NA	NA			0.312775	0.0406134
AGPOA3-32791	KCTD3	51133	KCTD3	100513032			2.22651	0.00706505
AGPOA3-45926	KEL	3792	KEL	100511542					3.51369	0.00493309
AGPOA3-54047	KIAA1009	22832	LOC100516163	100516163					0.484206	0.000131883
AGPOA3-45185	KIAA1199	57214	NA	NA			0.171156	0.00133536	0.102261	6.30786e-05
AGPOA3-36748	KIAA1383	54627	LOC100515801	100515801					2.109	0.00472933
AGPOA3-32855	KIAA1841	84542	LOC100739838	100739838	0.237958	0.00248515
AGPOA3-43924	KIF5B	3799	KIF5B	595132			0.349466	0.0062804
AGPOA3-41994	KL	9365	KL	100519728	0.447717	0.0373125
AGPOA3-53251	KLHL5	51088	NA	NA					0.486301	0.000266754
AGPOA3-03393	KLRF1	51348	KLRF1	100144592			0.432178	0.047897
AGPOA3-21598	KRT23	25984	LOC100519795	100519795					5.21684	0.0101164
AGPOA3-19475	KRT23	25984	LOC100519795	100519795					5.10045	0.0141291
AGPOA3-25236	KRT23	25984	LOC100519795	100519795					5.08336	0.0158282
AGPOA3-41127	LAMB3	3914	LOC100736655	100736655					2.80839	0.00123145
AGPOA3-50942	LBR	3930	NA	NA	5.45261	0.0133303
AGPOA3-46202	LBR	3930	TM7SF2	100514510	2.12285	0.0238423
AGPOA3-15685	LDLR	3949	LDLR	396801			0.309678	0.00393379
AGPOA3-37732	LDLR	3949	LDLR	396801			0.479106	0.00393379
AGPOA3-18174	LDLR	3949	LDLR	396801			0.311172	0.00536627
AGPOA3-29961	LEAP2	116842	LEAP2	396687	0.139468	5.00123e-05	0.0680162	0.000442835
AGPOA3-11019	LGMN	5641	LGMN	100154477			2.00734	0.00345536
AGPOA3-28156	LHFP	10186	LOC100624925	100624925					0.364767	0.00144246
AGPOA3-18714	LHFPL1	340596	LOC100152966	100152966			0.29312	0.0358506
AGPOA3-41548	LIMA1	51474	LOC100137084	100137084	0.244902	0.000175566
AGPOA3-14825	LINC00473	90632	NA	NA	3.61465	0.00010497	3.44191	0.00576792
AGPOA3-38699	LIPH	200879	RFC4	100157731	6.91811	0.00395319
AGPOA3-21797	LOC100291917	100291917	LOC396781	396781					0.398867	0.00538617
AGPOA3-18277	LOC100291917	100291917	LOC396781	396781					0.370035	0.00726601
AGPOA3-22061	LOC100291917	100291917	LOC396781	396781					0.471847	0.00788595
AGPOA3-04547	LOC100294033	100294033	LOC100519808	100519808					4.3686	3.19343e-07
AGPOA3-09594	LOC100507714	100507714	SLA-DQB1	100037921			0.441232	0.0196486
AGPOA3-08933	LOC100507714	100507714	SLA-DQB1	100037921			0.485698	0.0197328
AGPOA3-27039	LOC100507714	100507714	SLA-DQB1	100037921			0.49779	0.0233839
AGPOA3-06062	LOC100507714	100507714	SLA-DQB1	100037921			0.471421	0.024486
AGPOA3-54018	LOC100653247	100653247	NA	NA					3.00937	0.000361801
AGPOA3-21150	LOC100996708	100996708	SLA-DRB1	100153386					0.495612	0.000266816
AGPOA3-47155	LOC100996708	100996708	LOC100153969	100153969					0.436722	0.0181977
AGPOA3-37319	LOC285141	285141	LOC100155783	100155783			35.5627	9.39007e-05	19.8256	3.26611e-09
AGPOA3-23036	LOC344887	344887	NA	NA	2.60092	0.0026789
AGPOA3-06236	LOC344887	344887	NA	NA	2.01952	0.0248614
AGPOA3-00387	LOC654433	654433	LOC100622406	100622406	3.16809	9.83236e-06	3.73865	0.00303044
AGPOA3-00020	LONRF3	79836	LONRF3	100517799					0.445909	0.00444277
AGPOA3-51041	LPHN3	23284	LOC100737279	100737279					0.488522	0.00951004
AGPOA3-46179	LPL	4023	NA	NA			3.77913	0.0374381
AGPOA3-51565	LPP	4026	NA	NA	0.231832	0.0147595	0.340144	0.0383537
AGPOA3-00385	LPPR5	163404	LPPR5	100514836					0.18027	0.0011582
AGPOA3-41330	LPPR5	163404	LPPR5	100514836					0.367875	0.00383426
AGPOA3-42689	LRRC17	10234	LOC100513611	100513611					0.365677	0.000511424
AGPOA3-16288	LRRC23	10233	LOC100155745	100155745					2.07483	0.000497075
AGPOA3-03410	LRRC23	10233	LOC100155745	100155745					2.01466	0.000865361
AGPOA3-23396	LRRC37A11P	342666	LOC100514982	100514982	2.44071	0.00227787
AGPOA3-20701	LRRC6	23639	LRRC6	100152481	0.452396	0.00155775
AGPOA3-44182	LRRC6	23639	LRRC6	100152481	0.0911651	0.0123157
AGPOA3-30874	LRRD1	401387	LRRD1	100517109					2.51047	0.000341546
AGPOA3-20636	LRRN3	54674	LOC100520161	100520161					0.46885	0.00374702
AGPOA3-02769	LRTM2	654429	LRTM2	100514647					4.30001	0.00458759
AGPOA3-40161	LSM3	27258	LSM3	100514071			0.362546	0.000563253
AGPOA3-03795	LTB4R	1241	NA	NA	2.01276	0.0363826
AGPOA3-50727	LTBP2	4053	NA	NA					0.433457	0.00153048
AGPOA3-28172	LUC7L3	51747	LOC100625081	100625081	2.00359	7.37143e-05
AGPOA3-39675	LUC7L3	51747	LOC100625081	100625081	2.34042	0.000114163
AGPOA3-43085	LY75	4065	NA	NA					0.382595	0.000824776
AGPOA3-37253	LYPD6B	130576	LOC100621830	100621830					2.7789	0.0315224
AGPOA3-28082	MAL	4118	LOC100521617	100521617	0.316295	0.00227787
AGPOA3-40058	MAMDC2	256691	MAMDC2	100514623			2.51245	0.0168065
AGPOA3-34904	MAN2B2	23324	MAN2B2	396847					8.23368	1.53099e-05
AGPOA3-40897	MAP7D2	256714	NA	NA	2.51145	0.0375545
AGPOA3-39079	MAPT	4137	LOC100738351	100738351	0.499581	0.00618582
AGPOA3-45098	MBD3L3	653657	LOC100522241	100522241	0.333744	0.0346903			0.389012	0.000266754
AGPOA3-28135	MBNL2	10150	LOC100519915	100519915	0.465351	0.00471778	0.361467	0.0129563	0.434044	2.55165e-05
AGPOA3-17407	MBNL2	10150	LOC100519915	100519915	0.471164	0.0014402	0.343983	0.0278983	0.411646	7.12336e-05
AGPOA3-40984	MBOAT2	129642	LOC100623089	100623089					0.424099	0.0415981
AGPOA3-13947	MCCC2	64087	LOC100518224	100518224			2.26248	0.00115962	2.76437	4.91072e-06
AGPOA3-45571	MCCC2	64087	LOC100518224	100518224			3.15903	0.0339729	2.0764	0.00358434
AGPOA3-33933	MCOLN2	255231	MCOLN2	100522324	0.421789	0.00303768	0.238748	0.000964886	0.122124	0.0129108
AGPOA3-05341	MDC1	9656	MDC1	100144453					0.446701	0.00126756
AGPOA3-20505	MED12L	116931	MED12	100157450					3.38056	0.000629853
AGPOA3-01538	MED12L	116931	NA	NA	2.9878	0.0395395
AGPOA3-09368	MED6	10001	LOC100152526	100152526			2.03842	0.0283198
AGPOA3-43795	MEIG1	644890	LOC100626847	100626847					0.361495	0.000531088
AGPOA3-36470	METTL21CP1	121952	LOC100625551	100625551	3.11843	0.048742	2.25498	0.00209631
AGPOA3-12891	MFAP5	8076	MFAP5	100512231					0.414414	0.0244012
AGPOA3-40338	MFHAS1	9258	MFHAS1	100623863					0.282401	0.00657948
AGPOA3-13977	MFN2	9927	LOC100737484	100737484	2.39726	0.0368111
AGPOA3-06339	MFSD2A	84879	MFSD2A	100518612			6.68708	0.0184053	5.67943	0.000342857
AGPOA3-16677	MGAT3	4248	NA	NA			0.496648	0.0213701
AGPOA3-46462	MID2	11043	MID2	100157515			2.16096	0.0364648
AGPOA3-10861	MIOX	55586	MIOX	397189					2.2225	0.000368572
AGPOA3-42580	MIR155HG	114614	NA	NA	6.61868	0.000262373
AGPOA3-09461	MKNK1	8569	MKNK1	100233194			2.75793	0.00184587
AGPOA3-38406	MLF1IP	79682	LOC100515416	100515416					4.29182	8.15996e-06
AGPOA3-44549	MLF1IP	79682	LOC100623373	100623373					2.72022	0.00802913
AGPOA3-16165	MMAB	326625	MMAB	100157459			0.361752	0.00706505
AGPOA3-06922	MMAB	326625	MMAB	100157459			0.310625	0.00838042
AGPOA3-31692	MMAB	326625	MMAB	100157459			0.308586	0.00919983
AGPOA3-00174	MMD	23531	MMD	733665			3.39755	0.00141067
AGPOA3-29414	MMD	23531	MMD	733665			2.45124	0.0328416
AGPOA3-03768	MMP3	4314	MMP3	396769	0.382332	0.0349616
AGPOA3-23465	MMP7	4316	MMP7	397411					0.479894	0.00310994
AGPOA3-38669	MND1	84057	LOC100517105	100517105					0.483974	0.0074845
AGPOA3-28022	MOB3B	79817	LOC100516148	100516148					0.462109	0.000905726
AGPOA3-53740	MPDZ	8777	LOC100153161	100153161					0.477273	0.000186311
AGPOA3-36437	MPO	4353	MPO	100517120					4.25831	0.000382514
AGPOA3-27707	MPP4	58538	MPP4	100626771					0.434908	0.0222367
AGPOA3-21605	MPST	4357	LOC100154490	100154490					5.69262	0.00155864
AGPOA3-16082	MPZL1	9019	MPZL1	100153553					2.52371	8.11812e-05
AGPOA3-00516	MRAP	56246	NA	NA					3.93091	0.0103666
AGPOA3-08139	MRPL48	51642	LOC100516686	100516686	2.13431	0.000886287
AGPOA3-10666	MRPS2	51116	LOC100518410	100518410			2.09096	0.000478147
AGPOA3-02564	MRPS24	64951	LOC100524778	100524778					2.1528	1.3055e-05
AGPOA3-28259	MS4A7	58475	MS4A7	100628141			0.274511	0.0117583
AGPOA3-41366	MS4A7	58475	MS4A7	100628141			0.299205	0.0193811
AGPOA3-06175	MS4A7	58475	MS4A7	100628141	0.4967	0.0420822	0.281207	0.021324
AGPOA3-03799	MSMO1	6307	MSMO1	396590			0.098741	0.00345536
AGPOA3-16281	MSMO1	6307	MSMO1	396590			0.11259	0.00350786
AGPOA3-33011	MSMO1	6307	MSMO1	396590			0.125215	0.00384773
AGPOA3-17004	MT1E	4493	MT1A	397417					4.91995	0.000530072
AGPOA3-44250	MT1E	4493	MT1A	397417	2.27017	0.00220456	2.96767	0.0459098	5.3958	0.000600836
AGPOA3-11404	MT1F	4494	MT-2B	396827					4.03517	0.000292432
AGPOA3-05556	MT1L	4500	MT1A	397417					3.91666	0.000985169
AGPOA3-09506	MT1L	4500	MT1A	397417					3.72599	0.0011733
AGPOA3-34524	MT2A	4502	MT1A	397417	2.40291	0.00127582			4.92853	0.000989951
AGPOA3-00857	MTERF	7978	MTERF	100516386					0.475612	0.00248336
AGPOA3-12598	MTF1	4520	LOC100737977	100737977	3.11648	0.0282814			0.456191	0.0164068
AGPOA3-34321	MTMR11	10903	MTMR11	100153767	2.26098	0.00625463
AGPOA3-14946	MTMR11	10903	MTMR11	100153767	2.05121	0.00811742
AGPOA3-45362	MTMR7	9108	MTMR7	100516469					2.11759	0.0180685
AGPOA3-45746	MTRR	4552	MTRR	100516580			2.56802	0.000932672
AGPOA3-05896	MUC13	56667	MUC13	100125829			0.294744	0.0266038
AGPOA3-15696	MUM1L1	139221	LOC100511172	100511172					5.85131	3.29865e-07
AGPOA3-43728	MUM1L1	139221	LOC100739251	100739251					5.48092	1.0052e-05
AGPOA3-12988	MURC	347273	NA	NA					0.352272	0.021136
AGPOA3-43618	MVD	4597	NA	NA			0.257757	0.00795986
AGPOA3-51383	MYBL1	4603	NA	NA	0.434952	0.00842631
AGPOA3-43976	MYCBPAP	84073	MYCBPAP	100513622					0.470754	0.0199578
AGPOA3-40824	MYL7	58498	LOC100514437	100514437					5.27966	3.12903e-05
AGPOA3-14661	MYLK	4638	LOC100739291	100739291					2.43073	2.2725e-06
AGPOA3-02263	MYLK	4638	LOC100739291	100739291					2.56044	0.000260145
AGPOA3-41534	MYO7B	4648	MYO7B	100737623	4.16489	0.0284427
AGPOA3-45363	MYOM2	9172	MYOM2	100523824					2.35997	0.00658148
AGPOA3-37379	NADKD1	133686	NADKD1	100515177	0.227049	0.0131722			2.3889	0.0462343
AGPOA3-10632	NAIF1	203245	NA	NA					4.23774	9.43337e-05
AGPOA3-26480	NANOS1	340719	LOC100157783	100157783					2.52351	0.0212205
AGPOA3-50838	NAV2	89797	NA	NA					2.29154	0.00236614
AGPOA3-42492	NCF2	4688	NCF2	100142665	2.18903	0.00652477
AGPOA3-30695	NDUFB9	4715	NDUFB9	100154130	0.195737	0.0495538	0.13569	0.014984
AGPOA3-25971	NEB	4703	LOC100515976	100515976	2.12739	0.0328366	10.7635	0.0358346
AGPOA3-12823	NEB	4703	NEB	100516703			3.75506	0.048483
AGPOA3-17086	NEBL	10529	NEBL	100522395			4.62436	0.00270399	18.4682	0.000408387
AGPOA3-43775	NID1	4811	LOC100511351	100511351	0.0380249	9.83236e-06			0.494673	4.55895e-06
AGPOA3-35311	NIPAL2	79815	LOC100621440	100621440					3.68761	0.00662422
AGPOA3-20720	NIPAL2	79815	LOC100522074	100522074					2.16803	0.0267217
AGPOA3-40480	NME1	4830	NME1	100142626	0.315621	0.00590953
AGPOA3-34752	NOA1	84273	LOC100621115	100621115					2.03127	0.00164728
AGPOA3-33008	NOTCH3	4854	NA	NA					2.0804	0.0146698
AGPOA3-19263	NPR1	4881	NPR1	100153508			2.63199	0.0310738
AGPOA3-31260	NR0B1	190	NR0B1	397680	0.492075	0.021318
AGPOA3-37828	NRAS	4893	NRAS	100739349					3.14592	0.000172236
AGPOA3-11434	NRN1	51299	LOC100737220	100737220					4.27217	0.0316821
AGPOA3-41876	NRN1	51299	LOC100737220	100737220					3.89546	0.037071
AGPOA3-52500	NRP1	8829	NA	NA			2.14055	0.0013129
AGPOA3-52969	NRP1	8829	NA	NA			2.01215	0.00141353
AGPOA3-13917	NTN1	9423	UNC-6	733599	3.07276	0.0169903
AGPOA3-27699	NTRK2	4915	NA	NA	2.32694	0.0372633
AGPOA3-16437	NUCKS1	64710	NUCKS1	100626322			2.128	0.00263736
AGPOA3-30776	NUPR1	26471	NA	NA					0.34624	0.00308607
AGPOA3-11503	OAT	4942	OAT	100156865	2.07333	0.000763196	2.46483	0.0363701	3.09398	0.000683307
AGPOA3-40850	OAZ3	51686	OAZ3	100144448			5.21968	0.000297693	8.0757	2.86352e-08
AGPOA3-30138	OCIAD2	132299	LOC100738638	100738638					0.427228	0.00976255
AGPOA3-40367	ODZ4	26011	NA	NA					0.343131	0.00265036
AGPOA3-11531	ONECUT1	3175	ONECUT1	100152052					0.462635	2.29649e-05
AGPOA3-09559	OR10J5	127385	LOC100517340	100517340					0.371696	0.0115201
AGPOA3-07620	OXCT1	5019	OXCT1	396978	2.04848	0.00134125
AGPOA3-37846	PAK1	5058	LOC100525766	100525766					0.446621	0.000143755
AGPOA3-26581	PAK1	5058	LOC100525766	100525766					0.494721	0.000253338
AGPOA3-20752	PAMR1	25891	PAMR1	100626770	0.469594	0.0284427
AGPOA3-10722	PANK3	79646	LOC100512746	100512746	18.7194	2.83517e-05	3.46283	0.0075241	8.81821	0.00145342
AGPOA3-21009	PAPLN	89932	PAPLN	100523451			3.31681	0.000442835	24.9681	5.39249e-12
AGPOA3-34933	PAQR8	85315	PAQR8	396559	0.16482	0.000729043
AGPOA3-44847	PAR-SN	347746	LOC100626314	100626314					0.432648	0.000143755
AGPOA3-28032	PARP14	54625	PARP14	100153948			0.305499	0.0424001	0.337749	0.00466599
AGPOA3-50860	PCDH17	27253	LOC100737785	100737785					0.30439	2.85707e-06
AGPOA3-02765	PCDH17	27253	PCDH17	100157362					0.403433	0.000192559
AGPOA3-13426	PCDH17	27253	PCDH17	100157362					0.261271	0.00029044
AGPOA3-44638	PCDHB16	57717	NA	NA					0.28543	0.00901583
AGPOA3-07041	PCK1	5105	PCK1	100144531			2.68144	0.0163446
AGPOA3-10018	PCK1	5105	PCK1	100144531			2.69891	0.0167709
AGPOA3-36545	PCK1	5105	PCK1	100144531			2.10802	0.0193811
AGPOA3-10653	PCK1	5105	PCK1	100144531			2.146	0.041157
AGPOA3-15938	PCOLCE2	26577	PCOLCE2	100156529			2.73851	0.0163848
AGPOA3-09715	PCSK5	5125	LOC100519237	100519237	0.404812	0.0193073
AGPOA3-01626	PDCD1LG2	80380	PDCD1LG2	574057	0.431637	0.0294557	0.239635	0.0155318
AGPOA3-51037	PDE1C	5137	NA	NA	0.100962	8.88352e-05
AGPOA3-36218	PDE4B	5142	PDE4B	100037941	2.56881	0.000111165	5.39226	0.0168077	3.32603	0.0157651
AGPOA3-11387	PDE4B	5142	PDE4B	100037941	8.90496	9.83236e-06	10.4409	0.0278878
AGPOA3-41593	PDK1	5163	PDK1	100286871					2.30007	0.00308607
AGPOA3-46924	PDK4	5166	PDK4	100286778	0.432521	0.00619686
AGPOA3-45004	PDXDC1	23042	NA	NA					2.01988	0.00697286
AGPOA3-05597	PDYN	5173	PDYN	445529			6.16883	0.026866
AGPOA3-41577	PDZD4	57595	PDZD4	100525676					0.482004	0.00341181
AGPOA3-46276	PDZK1IP1	10158	PDZK1IP1	414756					2.00442	0.040527
AGPOA3-21264	PEBP4	157310	PEBP4	100302365	0.217794	0.023535
AGPOA3-22207	PECAM1	5175	PECAM1	396941	0.38973	0.0280409
AGPOA3-42360	PENK	5179	PENK	100152093					4.35367	0.000250861
AGPOA3-09335	PGM1	5236	PGM1	397566	3.35399	0.0176544
AGPOA3-17007	PHLDB1	23187	LOC100623187	100623187			2.22341	0.00020113
AGPOA3-39902	PHLDB1	23187	LOC100623187	100623187			2.49215	0.00632267
AGPOA3-16835	PIGG	54872	NA	NA	4.56039	0.0113044
AGPOA3-38098	PIK3AP1	118788	PIK3AP1	100155165	2.06629	0.033647
AGPOA3-03951	PIK3CG	5294	PIK3CG	396979			0.494533	0.0352832
AGPOA3-24120	PIK3R1	5295	NA	NA	0.108784	0.0308667
AGPOA3-50786	PKD2	5311	NA	NA					0.337023	1.60875e-05
AGPOA3-14836	PKD2	5311	PKD2	641309					0.396894	0.000154286
AGPOA3-53322	PKD2	5311	NA	NA					0.422751	0.000693128
AGPOA3-07550	PKHD1	5314	LOC100517169	100517169					0.233262	0.00110806
AGPOA3-20314	PKNOX2	63876	PKNOX2	100624980	0.261318	0.00227787
AGPOA3-12567	PLA2G2D	26279	PLA2G2D	100512662			0.0541656	0.0117583	0.390576	0.0147604
AGPOA3-24943	PLA2G2D	26279	PLA2G2D	100512662			0.100346	0.0100591	0.410768	0.0162847
AGPOA3-11035	PLB1	151056	PLB1	100519306					0.18768	0.000154233
AGPOA3-37407	PLB1	151056	PLB1	100519306					0.294876	0.0385144
AGPOA3-17016	PLBD1	79887	PLBD1	100155493					2.33262	9.13554e-05
AGPOA3-43282	PLCXD1	55344	NA	NA					2.11377	3.42633e-05
AGPOA3-19632	PLEKHA7	144100	PLEKHA7	100514820					4.31134	0.0110299
AGPOA3-39828	PLEKHB1	58473	PLEKHB1	100513608			4.50066	0.0156545
AGPOA3-03022	PLIN1	5346	NA	NA					0.484633	0.0217746
AGPOA3-04996	PLP1	5354	PLP1	397029					3.13774	0.0266095
AGPOA3-36281	PMS2	5395	PMS2	100514342					2.04282	0.0016817
AGPOA3-45410	PNPLA3	80339	LOC100049690	100049690					2.53229	0.00267604
AGPOA3-18089	PNPLA3	80339	LOC100049690	100049690					2.9952	0.00732454
AGPOA3-04974	POLR3B	55703	POLR3B	100521623					0.112607	5.03951e-07
AGPOA3-33722	PON3	5446	PON3	733674			28.564	0.000388215	4.74513	0.014552
AGPOA3-09448	PON3	5446	PON3	733674			27.1927	0.000853885
AGPOA3-11024	PON3	5446	PON3	733674			10.19	0.00131228
AGPOA3-01275	PPARG	5468	PPARG	397671					0.472276	0.0016817
AGPOA3-20217	PPL	5493	PPL	100512773	2.12113	0.000886287
AGPOA3-41597	PPM1E	22843	NA	NA			2.01852	0.0177857
AGPOA3-10690	PPM1F	9647	LOC100152687	100152687	2.27082	0.00227787			3.09502	0.00607013
AGPOA3-35241	PPM1K	152926	NA	NA	0.309492	0.0197863
AGPOA3-18873	PPP1R3B	79660	LOC100515931	100515931	2.1296	0.0470815	0.435273	0.0355025
AGPOA3-10180	PPP1R3B	79660	LOC100515931	100515931	4.50293	0.00165537
AGPOA3-10713	PPP1R3C	5507	LOC100738932	100738932			0.372768	0.0262254
AGPOA3-11530	PPP1R3G	648791	LOC100522260	100522260			2.37216	0.0341371
AGPOA3-27770	PRDM5	11107	PRDM5	100522885					0.446797	0.001637
AGPOA3-14857	PRDM6	93166	PRDM6	100512039					0.46731	0.0151118
AGPOA3-45806	PREPL	9581	LOC100526165	100526165					2.56003	0.000558376
AGPOA3-45312	PRIMA1	145270	NA	NA	21.6662	0.000167728	8.5789	0.00240062
AGPOA3-15408	PRKAG3	53632	PRKAG3	397149					0.403045	0.0135908
AGPOA3-30118	PRKRIR	5612	PRKRIR	100523267					3.03531	0.00642618
AGPOA3-06945	PRODH	5625	NA	NA					3.10223	0.0197965
AGPOA3-42764	PROM1	8842	PROM1	100511336	4.78839	0.00553948			0.330658	0.0245597
AGPOA3-23581	PROM1	8842	PROM1	100511336	2.86865	4.35671e-05			0.366925	0.0479025
AGPOA3-36847	PRSS35	167681	LOC100156168	100156168					2.14105	0.0317373
AGPOA3-12358	PSEN2	5664	PSEN2	780410			2.00311	0.0240199
AGPOA3-06097	PSMB9	5698	LOC100520085	100520085			0.333532	0.0473976
AGPOA3-38172	PTGFRN	5738	PTGFRN	397023	2.40567	0.0254346
AGPOA3-42118	PTPRZ1	5803	PTPRZ1	100511294	4.64779	0.0254987
AGPOA3-39807	PTTG1	9232	PTTG1	397015					2.10836	0.00997753
AGPOA3-16558	PTX3	5806	PTX3	100513178					0.283353	0.000198462
AGPOA3-39927	PUS10	150962	PUS10	100523369					2.21835	0.0149006
AGPOA3-44076	PUS7	54517	LOC100518209	100518209					2.03822	0.0059492
AGPOA3-40399	QTRTD1	79691	QTRTD1	100514011	8.2768	9.83236e-06	0.0733404	0.000291617
AGPOA3-08648	RAB17	64284	RAB17	100516468			2.03643	0.00393379
AGPOA3-09230	RAB17	64284	RAB17	100516468			2.13134	0.00575512
AGPOA3-31484	RAB27A	5873	RAB27A	606749			0.35505	0.0156516
AGPOA3-45580	RAB34	83871	RAB34	100144491					0.417714	0.00873731
AGPOA3-45425	RAB3C	115827	LOC100523703	100523703	0.296821	0.0320305
AGPOA3-22459	RAD51AP1	10635	RAD51AP1	100157339	3.00903	0.00685629
AGPOA3-39186	RADIL	55698	RADIL	100511556	0.404321	0.0049674
AGPOA3-00188	RAMP1	10267	RAMP1	397401	0.452775	0.020393
AGPOA3-21154	RANBP17	64901	RANBP17	100526145					0.494524	0.00946529
AGPOA3-43797	RARB	5915	LOC396710	396710					2.35451	0.00446646
AGPOA3-10837	RARB	5915	LOC396710	396710			0.404733	0.0184053
AGPOA3-16168	RARRES1	5918	LOC100620650	100620650					2.02753	0.00966384
AGPOA3-06293	RARRES1	5918	LOC100620650	100620650					2.04176	0.0101796
AGPOA3-26576	RB1CC1	9821	RB1CC1	100622699	2.0699	0.0185063	2.0202	0.0321555
AGPOA3-10435	RDH16	8608	RDH16	100511633					2.08064	6.94049e-08
AGPOA3-11152	RDH16	8608	RDH16	100511633					2.0723	9.26445e-08
AGPOA3-47134	RDH16	8608	RDH16	100511633					2.32304	9.35605e-07
AGPOA3-25013	RDH16	8608	LOC100512656	100512656			3.05406	0.0144133
AGPOA3-10211	RDH16	8608	LOC100626199	100626199			3.17284	0.0163848
AGPOA3-47292	RDH16	8608	LOC100512656	100512656			2.31212	0.0230268
AGPOA3-38799	REPS2	9185	LOC100738275	100738275	2.3337	0.00184569
AGPOA3-27346	RERG	85004	RERG	100155884					0.494798	0.0143093
AGPOA3-04197	RGS18	64407	RGS18	100511770					0.495827	0.000531088
AGPOA3-35848	RGS6	9628	LOC100623206	100623206					2.33709	0.00109202
AGPOA3-15637	RGS7	6000	LOC100521858	100521858					2.91454	0.0060066
AGPOA3-07583	RGS9BP	388531	LOC100738722	100738722					0.481603	0.0103253
AGPOA3-08731	RIMS1	22999	RIMS1	100157596			0.472828	0.0419522
AGPOA3-30585	RIN3	79890	LOC100155709	100155709	2.66746	0.0105508	2.86624	0.0147155	2.46331	0.000238994
AGPOA3-06932	RNF125	54941	LOC100517591	100517591	0.472183	0.0200825
AGPOA3-01396	RNF13	11342	LOC100621829	100621829	0.407589	0.00142808
AGPOA3-38248	RNF13	11342	LOC100621829	100621829	0.426438	0.00183263
AGPOA3-04809	RNF13	11342	LOC100621829	100621829	0.420187	0.00222277
AGPOA3-13496	RNF144A	9781	LOC100514456	100514456	0.406213	0.0102643	0.465441	0.000561759
AGPOA3-45939	RNF182	221687	LOC100154575	100154575			3.99352	0.048483
AGPOA3-00437	RNMTL1	55178	RNMTL1	100522640	0.455078	0.0333225
AGPOA3-35811	RPGRIP1	57096	LOC100155563	100155563			2.60366	0.0244709
AGPOA3-30025	RPL12	6136	LOC100153731	100153731					2.11612	0.000112492
AGPOA3-07881	RPL12	6136	LOC100156647	100156647					0.428409	0.0049518
AGPOA3-32780	RPL31	6160	LOC100520127	100520127	0.481502	7.37143e-05
AGPOA3-44244	RPL32	6161	RPL32	414419					6.35458	0.0119625
AGPOA3-28524	RPL36AL	6166	RPL36AL	396952					3.86551	1.59223e-05
AGPOA3-17445	RPS21	6227	LOC100518848	100518848	8.88698	2.68774e-08
AGPOA3-45720	RPS26	6231	RPS26	100037997	0.0453017	0.0214324
AGPOA3-53481	RPS6KL1	83694	NA	NA					3.27465	0.0014657
AGPOA3-02772	RRAGD	58528	RRAGD	100156654					0.447997	0.000115214
AGPOA3-02391	RRAGD	58528	RRAGD	100156654					0.424941	0.000356942
AGPOA3-24692	RSPH3	83861	RSPH3	100156750			0.438241	0.0170446
AGPOA3-08120	RSPH4A	345895	RSPH4A	100524228	2.11616	0.0192816
AGPOA3-10685	RTCA	8634	RTCD1	100154102					3.5553	0.00380045
AGPOA3-41210	RTP3	83597	LOC100622765	100622765					2.03854	0.000154338
AGPOA3-02193	RUFY3	22902	RUFY3	100517663	0.477521	0.00909679
AGPOA3-14567	S1PR3	1903	LOC100154607	100154607	2.04205	0.034461
AGPOA3-13591	SAFB2	9667	SAFB2	100515877					0.485429	8.62759e-05
AGPOA3-36810	SAMD11	148398	NA	NA					2.60707	0.000268294
AGPOA3-40249	SAMD12	401474	LOC100738445	100738445			3.46579	0.0485722	5.99641	1.2014e-06
AGPOA3-23646	SAMD12	401474	LOC100738445	100738445			3.11934	0.0470925	3.07218	5.5792e-05
AGPOA3-13642	SARM1	23098	LOC100627920	100627920	0.307469	0.00294421			0.244138	0.00069085
AGPOA3-26177	SCARNA2	677766	NA	NA					0.348959	0.00649186
AGPOA3-25590	SCARNA2	677766	NA	NA					0.384534	0.0253782
AGPOA3-03126	SCD	6319	LOC100624141	100624141					2.76381	0.00084948
AGPOA3-34065	SCD	6319	SCD	396670					2.68673	0.00164728
AGPOA3-34921	SCD	6319	SCD	396670					2.79422	0.00179969
AGPOA3-03046	SCD	6319	SCD	396670					2.66245	0.00327322
AGPOA3-03158	SCD	6319	SCD	396670					2.62969	0.00479983
AGPOA3-42486	SCN9A	6335	NA	NA					0.277356	0.0445615
AGPOA3-04143	SCPEP1	59342	SCPEP1	100526072	0.497112	0.01258
AGPOA3-03285	SDR16C5	195814	SDR16C5	100157319	2.53881	0.0355982
AGPOA3-44762	SDR42E1	93517	LOC100625092	100625092	2.47683	0.00894993
AGPOA3-25129	SEC23IP	11196	SEC23IP	100157013	0.322239	0.0106002	0.367774	0.0297881
AGPOA3-18848	SECISBP2	79048	LOC100739159	100739159					2.53919	0.0176046
AGPOA3-18352	SELL	6402	SELL	100127147			0.434009	0.0141829
AGPOA3-04149	SELL	6402	SELL	100127147			0.403526	0.0180004
AGPOA3-19061	SELL	6402	SELL	100127147			0.361405	0.0437694
AGPOA3-10263	SERPINA6	866	SERPINA6	396736			6.03781	0.0123248	3.37466	4.49576e-08
AGPOA3-16894	SESN3	143686	SESN3	100526065					3.27766	0.000326491
AGPOA3-39614	SETD6	79918	LOC100626287	100626287	0.389151	0.0499617
AGPOA3-34878	SFTPD	6441	SFTPD	397198					8.99794	3.26611e-09
AGPOA3-10628	SFXN3	81855	SFXN3	100154194					3.39794	0.00188667
AGPOA3-01910	SGK1	6446	SGK1	100625739					2.11909	0.0102307
AGPOA3-46215	SGSM1	129049	NA	NA					3.09314	0.0178786
AGPOA3-42477	SH2D1A	4068	LOC780420	780420			0.452997	0.0193196
AGPOA3-46854	SH2D3C	10044	SH2D3C	100151897			2.26996	0.0310738
AGPOA3-08914	SIGLEC14	100049587	SIGLEC5	100514653			0.39004	0.0154507
AGPOA3-22477	SIRPB2	284759	LOC100514740	100514740					0.425108	0.0494605
AGPOA3-06085	SLC13A2	9058	SLC13A2	100512737					2.4481	0.0173685
AGPOA3-05958	SLC15A2	6565	SLC15A2	100048951			0.227727	0.00736697	0.187506	0.0341546
AGPOA3-44939	SLC16A2	6567	NA	NA	0.408128	0.0122355
AGPOA3-19944	SLC16A4	9122	LOC100626394	100626394					0.421514	1.60875e-05
AGPOA3-03458	SLC16A6	9120	NA	NA			2.90961	0.00116951	2.0705	6.68677e-05
AGPOA3-02296	SLC1A2	6506	LOC100627068	100627068					0.337499	0.0026244
AGPOA3-36706	SLC1A2	6506	NA	NA					0.368123	0.0311186
AGPOA3-10910	SLC22A1	6580	OCT1	397049	2.76785	0.00707911
AGPOA3-10358	SLC22A1	6580	OCT1	397049	2.72358	0.00810048
AGPOA3-22176	SLC22A3	6581	NA	NA					4.3256	0.00749394
AGPOA3-09319	SLC22A9	114571	LOC100737764	100737764			2.19047	0.0210535
AGPOA3-13237	SLC25A13	10165	SLC25A13	100524162			0.478833	0.0152791
AGPOA3-43092	SLC25A23	79085	SLC25A23	100518769			2.23293	0.0480169
AGPOA3-15918	SLC25A25	114789	SLC25A25	100156347			2.39584	0.0249549
AGPOA3-10765	SLC27A2	11001	SLC27A2	494011	2.96452	0.00622938
AGPOA3-01108	SLC27A6	28965	LOC100517271	100517271	0.483969	0.00531315
AGPOA3-23145	SLC35B3	51000	SLC35B3	100157111			0.333516	0.00480628
AGPOA3-12709	SLC36A2	153201	SLC36A2	100515104					0.286316	0.00315617
AGPOA3-10529	SLC38A1	81539	LOC100626228	100626228					2.21565	0.020905
AGPOA3-14175	SLC38A1	81539	LOC100626228	100626228					2.23956	0.0259815
AGPOA3-35479	SLC43A1	8501	NA	NA			2.89902	0.00640327
AGPOA3-36845	SLC44A3	126969	LOC100515894	100515894					2.44411	0.00823601
AGPOA3-20123	SLC44A3	126969	LOC100625692	100625692	0.46472	0.021128
AGPOA3-19335	SLC47A1	55244	NA	NA	22.2744	0.00010497	4.35411	0.0431901	0.182281	0.000738515
AGPOA3-38354	SLC47A1	55244	NA	NA	25.8871	0.00267316	4.1401	0.0180004
AGPOA3-17103	SLC47A1	55244	NA	NA	7.8847	0.000149201
AGPOA3-07518	SLC47A2	146802	LOC100525483	100525483			3.17313	0.0250508
AGPOA3-07531	SLC5A2	6524	SLC5A2	100286743	0.224192	0.0372529
AGPOA3-10849	SLC6A12	6539	SLC6A12	100512716					2.11936	0.00073493
AGPOA3-33856	SLC6A20	54716	LOC100739157	100739157					2.00242	0.000152354
AGPOA3-53294	SLC7A11	23657	NA	NA			0.278605	0.016381
AGPOA3-50934	SLC7A11	23657	NA	NA			0.426366	0.0240535
AGPOA3-30144	SLC8A2	6543	LOC100519030	100519030					2.85094	0.00131176
AGPOA3-46062	SLC9B1	150159	LOC100522506	100522506	3.05003	0.00881592			2.20298	0.0159843
AGPOA3-33341	SLC9B1	150159	LOC100522506	100522506	2.60019	0.000175566
AGPOA3-45557	SLC9C2	284525	SLC9A11	100624136					6.99963	0.000614007
AGPOA3-00536	SLCO3A1	28232	LOC100156054	100156054	0.376917	0.00369492			0.448345	0.00326758
AGPOA3-01371	SLPI	6590	LOC100512873	100512873					0.276069	0.0281142
AGPOA3-32140	SLPI	6590	SLPI	396886	0.426997	0.00881592
AGPOA3-26640	SMARCA5	8467	SMARCA5	100188903					0.499643	0.0269801
AGPOA3-02070	SMC6	79677	LOC100518524	100518524					0.391957	0.00206329
AGPOA3-45068	SNORD26	9302	LOC100627892	100627892					2.01914	0.0245094
AGPOA3-30489	SNRPA1	6627	SNRPA1	100156573	0.0448342	0.0146138	0.089031	0.0490096
AGPOA3-25611	SNRPN	6638	SNRPN	100626432					0.377854	9.67788e-06
AGPOA3-02588	SNRPN	6638	SNRPN	100626432					0.380655	9.67788e-06
AGPOA3-26729	SNRPN	6638	SNRPN	100626432					0.377871	1.53099e-05
AGPOA3-14837	SNRPN	6638	SNRPN	100626432					0.371482	1.63691e-05
AGPOA3-02601	SNRPN	6638	SNRPN	100626432					0.384051	2.0443e-05
AGPOA3-37883	SNRPN	6638	SNRPN	100626432					0.414764	0.000406049
AGPOA3-35996	SNX20	124460	LOC100621814	100621814					0.483076	0.000520689
AGPOA3-00335	SOAT1	6646	SOAT1	100628166					2.06176	0.000466055
AGPOA3-20709	SOCS2	8835	SOCS2	100037966					0.325413	0.00208208
AGPOA3-33920	SOCS2	8835	SOCS2	100037966					0.420066	0.0450574
AGPOA3-21724	SORT1	6272	LOC100736754	100736754					0.454392	0.0021082
AGPOA3-00630	SORT1	6272	LOC100736754	100736754					0.489359	0.0158282
AGPOA3-52160	SOX9	6662	NA	NA					2.28518	0.000639751
AGPOA3-34906	SOX9	6662	SOX9	396840					2.41635	0.0053555
AGPOA3-35217	SP140	11262	NA	NA					2.21957	0.0043994
AGPOA3-39439	SPACA1	81833	SPACA1	100156797	3.21697	0.0102588	3.34047	0.0135824	2.517	4.84078e-05
AGPOA3-37241	SPACA3	124912	SPACA3	100415932			6.37398	0.00369087
AGPOA3-44717	SPATA22	84690	SPATA22	100415924					4.54209	0.00558398
AGPOA3-35276	SPIN2B	474343	LOC100737803	100737803	2.01189	0.0381682
AGPOA3-43431	SPINK2	6691	LOC100520393	100520393	0.385182	0.00622938			0.488035	0.000148048
AGPOA3-36785	SPRY1	10252	NA	NA					0.453325	0.0435035
AGPOA3-30839	SPTY2D1-AS1	100506540	LOC100523888	100523888			0.257261	0.0221815
AGPOA3-10991	SQLE	6713	SQLE	100113409			0.0362941	0.00141353
AGPOA3-09985	SQLE	6713	SQLE	100113409			0.0381537	0.00189602
AGPOA3-11788	SQLE	6713	SQLE	100113409			0.113247	0.0064198
AGPOA3-03138	SRCIN1	80725	NA	NA	2.73546	0.00184569
AGPOA3-06815	SRCRB4D	136853	LOC100511317	100511317	0.474009	0.00762332
AGPOA3-41968	SREBF1	6720	NA	NA					3.92023	0.00066355
AGPOA3-29966	SREBF1	6720	SREBF1	397308					2.61711	0.00108665
AGPOA3-28432	SREBF2	6721	NA	NA			0.362546	0.00263736
AGPOA3-01630	SRGN	5552	LOC100049692	100049692	2.10704	0.0414714
AGPOA3-21962	SRGN	5552	LOC100049692	100049692	2.08357	0.0442274
AGPOA3-46937	SRGN	5552	LOC100049692	100049692	2.07689	0.0470815
AGPOA3-02575	SSTR2	6752	SSTR2	497059					0.250655	0.000315133
AGPOA3-13741	ST6GALNAC3	256435	LOC100512173	100512173	0.480229	0.0424167			0.440216	0.0491684
AGPOA3-05863	ST6GALNAC3	256435	LOC100512173	100512173	0.462618	0.00701704
AGPOA3-08063	ST6GALNAC3	256435	LOC100512173	100512173	0.407723	0.0114221
AGPOA3-25969	STARD10	10809	STARD10	100511029					2.09658	8.23299e-05
AGPOA3-27097	STAT3	6774	STAT3	733648	2.47576	7.36112e-05	3.65504	0.000376859
AGPOA3-13055	STC1	6781	STC1	100125345					0.499491	0.000266816
AGPOA3-10389	STEAP3	55240	STEAP3	100620912					2.12421	5.8072e-05
AGPOA3-37043	STON1-GTF2A1L	286749	NA	NA					0.286609	0.00048643
AGPOA3-06690	STX11	8676	LOC100152253	100152253			0.344709	0.0263443
AGPOA3-05177	STXBP3	6814	STXBP3	100519481					2.41111	0.000464734
AGPOA3-44065	STXBP5	134957	STXBP5	100152912	2.03485	0.0264063			0.457047	0.049135
AGPOA3-40201	SULT1C3	442038	LOC100623656	100623656	0.44748	0.0203009	0.477244	0.0154748
AGPOA3-34838	SULT1E1	6783	SULT1E1	397052	0.218863	0.0308742
AGPOA3-11071	SUMF2	25870	LOC100518241	100518241					2.41707	0.00199418
AGPOA3-30687	SYNE1	23345	LOC100157427	100157427			2.27317	0.0135735	2.00659	0.0311325
AGPOA3-45303	SYNPR	132204	NA	NA			4.19579	0.0331612
AGPOA3-33270	SYT1	6857	NA	NA			8.21552	8.23818e-05
AGPOA3-26180	SYT1	6857	SYT1	100513599			5.89753	0.00645396
AGPOA3-40466	SYT11	23208	LOC100736606	100736606					0.352936	0.000516064
AGPOA3-00295	TACC1	6867	LOC100624903	100624903	2.30852	0.0108859
AGPOA3-28578	TACC2	10579	TACC2	100152804			0.416087	0.00664001
AGPOA3-51665	TAOK1	57551	NA	NA					3.33641	0.000201976
AGPOA3-08395	TAP1	6890	TAP1	733649			0.329093	0.0436509
AGPOA3-31018	TCAM1P	146771	NA	NA			0.127195	0.000145657
AGPOA3-46922	TCF7L2	6934	TCF7L2	100153922	0.294288	0.000800257
AGPOA3-03537	TCN1	6947	TCN1	396873	2.29624	0.00414515
AGPOA3-01719	TCN1	6947	TCN1	396873	2.23563	0.00961491
AGPOA3-03713	TCN1	6947	TCN1	396873	2.12376	0.0121095
AGPOA3-04423	TCN1	6947	TCN1	396873	2.13266	0.0125223
AGPOA3-21563	TECTA	7007	LOC100523684	100523684					0.268289	2.32484e-06
AGPOA3-39301	TELO2	9894	LOC100514221	100514221					2.28715	2.57143e-05
AGPOA3-18009	TFAP4	7023	NA	NA	2.49902	0.0216758
AGPOA3-53162	TFCP2	7024	NA	NA	2.89694	0.00729537
AGPOA3-39716	TFEC	22797	LOC100517204	100517204			0.425459	0.0210392
AGPOA3-38601	TGFBR3	7049	TGFBR3	397512	0.178776	0.0135016
AGPOA3-13669	TGFBR3	7049	TGFBR3	397512	0.183935	0.0147505
AGPOA3-41156	TGM3	7053	LOC100153042	100153042	2.04989	0.00652477
AGPOA3-36694	THEMIS	387357	NA	NA			0.27052	0.00648725
AGPOA3-10936	THY1	7070	THY1	100271931					2.79367	0.0115965
AGPOA3-19440	TJP2	9414	TJP2	100513065	0.485708	0.00518517	0.447605	0.0380555
AGPOA3-43015	TLR5	7100	TLR5	100144476					3.04255	8.63245e-06
AGPOA3-33774	TLR7	51284	TLR7	100037296	2.46462	0.00315744
AGPOA3-14668	TM4SF19-TCTEX1D2	100534611	LOC100620784	100620784	0.48762	0.0135943
AGPOA3-15560	TMBIM6	7009	TMBIM6	396907	2.05387	0.00186787
AGPOA3-38973	TMEFF1	8577	TMEFF1	100513775					0.233482	0.00531533
AGPOA3-13356	TMEM125	128218	LOC100519781	100519781					3.41236	0.0220296
AGPOA3-39542	TMEM125	128218	LOC100519781	100519781					2.95817	0.0330848
AGPOA3-46334	TMEM156	80008	LOC100525349	100525349					0.437717	0.0280337
AGPOA3-04324	TMEM156	80008	LOC100525349	100525349					0.462803	0.0363991
AGPOA3-18155	TMEM176B	28959	LOC100517619	100517619	0.199907	0.00103563	0.202997	0.0135022	0.334605	0.00238628
AGPOA3-22421	TMEM176B	28959	LOC100517619	100517619	0.460527	0.0035774
AGPOA3-13695	TMEM176B	28959	LOC100517619	100517619	0.388473	0.0053905
AGPOA3-14141	TMEM176B	28959	LOC100517619	100517619	0.433446	0.00582627
AGPOA3-12487	TMEM176B	28959	LOC100517619	100517619	0.486025	0.00677429
AGPOA3-08083	TMEM176B	28959	LOC100517619	100517619	0.481391	0.00897888
AGPOA3-36725	TMEM181	57583	TMEM181	100156875					3.34258	0.00890245
AGPOA3-39882	TMEM27	57393	NA	NA	0.490355	0.0122757
AGPOA3-20079	TMEM27	57393	NA	NA	0.472839	0.0211279
AGPOA3-38682	TMEM37	140738	LOC100522166	100522166	2.46394	0.000763196	2.06131	0.00303044	4.67937	9.26445e-08
AGPOA3-31297	TMEM44	93109	LOC100153715	100153715					0.34394	2.29649e-05
AGPOA3-15596	TMEM44	93109	LOC100153715	100153715					0.35509	5.8072e-05
AGPOA3-13654	TMEM5	10329	TMEM5	100155789	0.0698402	0.026578			0.129542	0.010679
AGPOA3-41195	TMEM65	157378	NA	NA	2.91224	4.22273e-05	3.34226	0.0146046
AGPOA3-46369	TMSB15A	11013	LOC100522845	100522845	5.47769	0.000203237
AGPOA3-42421	TMSB15B	286527	LOC100525848	100525848	0.483994	0.0034999			0.429025	0.000244975
AGPOA3-27466	TMSB15B	286527	LOC100522845	100522845	5.33581	0.000270782
AGPOA3-30754	TMTC3	160418	TMTC3	100152211					2.05506	0.0314839
AGPOA3-37037	TNFAIP8L1	126282	NA	NA					2.45134	0.00281552
AGPOA3-37419	TNFAIP8L3	388121	LOC100522001	100522001	6.86755	0.00312803	5.20298	0.00982023
AGPOA3-10658	TNFSF10	8743	TNFSF10	406191	0.403532	0.00145367
AGPOA3-07844	TNFSF15	9966	TNFSF15	100624969			2.04287	0.0352615
AGPOA3-00448	TOB1	10140	TOB1	100144440	3.4125	0.000311868	4.12613	0.0117583
AGPOA3-07596	TOM1	10043	LOC100624208	100624208					0.193726	0.0195895
AGPOA3-40977	TOR1AIP1	26092	LOC100525600	100525600			3.2443	0.0396506	2.8597	7.7789e-05
AGPOA3-41401	TOR1AIP2	163590	LOC100621380	100621380					2.33811	0.000473325
AGPOA3-17660	TOR3A	64222	TOR3A	100196908	10.7725	0.0121507
AGPOA3-25127	TOX	9760	LOC100155888	100155888			0.432009	0.0082858
AGPOA3-06419	TP53I11	9537	LOC100520600	100520600	2.11629	0.000297017
AGPOA3-21792	TPD52	7163	TPD52	100151928	0.439081	0.0086778
AGPOA3-35354	TPD52L1	7164	LOC100515246	100515246					3.14843	0.0423398
AGPOA3-00835	TPMT	7172	TPMT	100157630			0.481933	0.0346618
AGPOA3-39890	TPPP2	122664	LOC100625848	100625848			2.12627	0.0334672
AGPOA3-47069	TRA2B	6434	TRA2B	768108					2.01918	0.0126168
AGPOA3-42823	TRIM15	89870	TRIM15	100144461					2.06339	0.000266816
AGPOA3-10424	TRIM15	89870	TRIM15	100144461					2.0631	0.0136425
AGPOA3-40247	TRIM26	7726	TRIM26	100144460					2.26616	0.00402687
AGPOA3-30063	TRIM37	4591	TRIM37	100518931			0.347513	0.0475031
AGPOA3-13338	TRIM45	80263	LOC100157373	100157373			0.323335	0.000608053
AGPOA3-12509	TRIM45	80263	LOC100157373	100157373			0.422177	0.00184254
AGPOA3-19420	TROVE2	6738	NA	NA			4.82699	0.00182374
AGPOA3-31394	TROVE2	6738	NA	NA			4.82504	0.00182624
AGPOA3-08088	TROVE2	6738	NA	NA			4.9534	0.00212216
AGPOA3-35629	TRPM8	79054	LOC100627434	100627434					4.89649	0.0255649
AGPOA3-18057	TSHZ2	128553	NA	NA					0.301201	0.00144246
AGPOA3-16276	TSLP	85480	LOC100515191	100515191					0.349993	0.0147326
AGPOA3-18911	TSPYL1	7259	LOC100518283	100518283					2.74476	0.0231736
AGPOA3-28438	TTC40	54777	LOC100155758	100155758					0.399751	0.0111725
AGPOA3-05692	TTLL7	79739	LOC100739700	100739700			0.450718	0.0205643
AGPOA3-23557	TUT1	64852	LOC100516127	100516127	0.431333	0.0438866
AGPOA3-33711	TYW3	127253	TYW3	733652	0.383184	0.018561
AGPOA3-21669	UBAC2	337867	LOC100521745	100521745			2.25419	0.0333459
AGPOA3-34637	UBAP2	55833	UBAP2	100525603					0.494017	0.00143656
AGPOA3-18892	UBASH3A	53347	UBASH3A	100627915	2.3205	0.0454136
AGPOA3-06443	UBD	10537	UBD	100294688			0.309837	0.0352636
AGPOA3-16439	UBXN10	127733	LOC100514294	100514294					2.90446	0.00692622
AGPOA3-23912	UBXN10	127733	LOC100514294	100514294					3.03054	0.0160296
AGPOA3-04841	UBXN2B	137886	LOC100153716	100153716					0.419887	0.00505218
AGPOA3-14434	UFM1	51569	LOC100624456	100624456			2.26496	0.0170446
AGPOA3-38608	UGT2A1	10941	LOC100515394	100515394					0.489495	2.11528e-05
AGPOA3-09220	UGT2A2	574537	LOC100515394	100515394					0.380234	2.3425e-05
AGPOA3-09007	UGT2B17	7367	UGT2B31	100514063			0.438107	0.000563253	0.221683	0.0245041
AGPOA3-10677	UGT2B17	7367	UGT2B31	100514063			0.456669	0.00737586
AGPOA3-43158	UGT8	7368	LOC100511825	100511825	6.29028	0.00939055	3.10268	0.00974417	2.33769	0.00790352
AGPOA3-20522	UPF3A	65110	LOC100621841	100621841					2.04486	6.12396e-07
AGPOA3-22941	UPK1B	7348	UPK1B	100144488	0.486056	0.00940397
AGPOA3-23862	UPK1B	7348	UPK1B	100144488	0.476521	0.0367747
AGPOA3-29721	UQCRC2	7385	LOC100524613	100524613	0.428364	0.0270088			2.33655	3.77097e-05
AGPOA3-17453	URB1	9875	NA	NA					3.30775	0.00519918
AGPOA3-30498	VAV3	10451	LOC100737105	100737105	2.10363	0.0206842
AGPOA3-06404	VIL1	7429	VIL1	100156373					0.314067	0.00466599
AGPOA3-06317	VIL1	7429	VIL1	100156373					0.352226	0.00657948
AGPOA3-21404	VMO1	284013	VMO1	100512921	0.486447	0.00158832
AGPOA3-01106	VNN2	8875	VNN2	100153984	2.88455	0.00508954
AGPOA3-04808	VSNL1	7447	LOC100517707	100517707	0.43805	0.00186787
AGPOA3-43068	VSNL1	7447	LOC100517707	100517707	0.449486	0.00217833
AGPOA3-02171	WASF3	10810	WASF3	100155782	2.21077	0.00010497
AGPOA3-45343	WDR17	116966	WDR17	100157060					0.46613	0.000497075
AGPOA3-35838	WDR3	10885	WDR3	100154556	0.325109	0.0079515			0.474553	0.0125004
AGPOA3-03804	WDR3	10885	WDR3	100154556	0.311991	0.00885925			0.434079	0.012667
AGPOA3-31643	WDR3	10885	WDR3	100154556	0.309898	0.0105252			0.41488	0.0186447
AGPOA3-22221	XCR1	2829	XCR1	414375			0.402698	0.0155382
AGPOA3-09180	XG	7499	NA	NA					0.458267	0.000639456
AGPOA3-17824	XG	7499	NA	NA					0.475404	0.00105297
AGPOA3-23584	XIST	7503	NA	NA	0.486158	0.00409621	0.455227	0.0093757	0.475898	0.00118247
AGPOA3-26911	YWHAE	7531	LOC100620600	100620600					2.16073	0.000143755
AGPOA3-38331	YWHAE	7531	LOC100620600	100620600					2.21877	0.000229971
AGPOA3-16574	ZCCHC4	29063	LOC100623403	100623403	3.59772	0.00762093	2.76982	0.0154748
AGPOA3-14546	ZMAT3	64393	NA	NA			5.70287	8.23818e-05
AGPOA3-24545	ZMYND12	84217	LOC100524028	100524028	0.37884	0.0161723
AGPOA3-20193	ZNF2	7549	LOC100521785	100521785					0.438176	0.00169143
AGPOA3-32770	ZNF280B	140883	NA	NA			0.401189	0.0493757
AGPOA3-16689	ZNF304	57343	ZNF134	100512237			2.3243	0.036908
AGPOA3-00038	ZNF335	63925	ZNF335	100516768					0.461285	0.0337769
AGPOA3-44522	ZNF554	115196	LOC100523897	100523897	0.479506	0.016844
AGPOA3-08028	ZNF615	284370	LOC100516615	100516615	3.14331	0.0161431
AGPOA3-40293	ZNF664-FAM101A	100533183	LOC100158166	100158166					0.300677	0.000110641
AGPOA3-14440	ZNF672	79894	LOC100525451	100525451			0.328949	0.0493989	0.365029	0.0122668
AGPOA3-02737	ZNF672	79894	LOC100525451	100525451					0.374945	0.0168742
AGPOA3-07315	ZNF7	7553	ZNF7	100156915					2.01118	0.0175332
AGPOA3-22330	ZNF7	7553	ZNF7	100156915					2.48155	0.0214578
AGPOA3-39063	ZNF772	400720	ZNF792	100514843			0.158691	8.23818e-05
AGPOA3-32457	ZNF853	54753	LOC100521379	100521379	2.1882	0.028076	2.49778	0.00512014
NA indicates not applicable.
