# Supplementary material for: Differences in gene expression profiles for subcutaneous adipose, liver, and skeletal muscle tissues between Meishan and Landrace pigs with different backfat thicknesses
Source: PLoS One. 2018 Sep 21;13(9):e0204135. doi: 10.1371/journal.pone.0204135 (PMC6150482; doi:10.1371/journal.pone.0204135)
Supplement: S3 Table — (XLSX) [file pone.0204135.s004.xlsx]

## Sheet: Muscle_Probes
S3 Table. The >2-fold differentially expressed genes in the skeletal muscle tissue between LWDL and LWDM pigs for fetus (85-day-old) and
fattening (5-month-old).
Probe	HsGene	HsGene	SsGene	SsGene	Fetus 85 days		5 months
ID	Symbol	ID	Symbol	ID	Ratio	Adjusted P-values	Ratio	Adjusted P-values
					(LWDM/LWDL)	FDR	(LWDM/LWDL)	FDR
AGPOA3-44448	ABCC9	10060	LOC100737348	100737348	3.01933	3.86362e-06
AGPOA3-30215	ABI3BP	25890	ABI3BP	100154641			0.350283	0.00312454
AGPOA3-15505	ABLIM1	3983	ABLIM1	100154343	7.19156	0.000238252	5.18788	0.0483497
AGPOA3-32147	ACAN	176	ACAN	397255	2.86072	0.0343721
AGPOA3-53421	ACAP2	23527	NA	NA			0.47322	0.0155273
AGPOA3-19332	ACOX1	51	NA	NA	2.72469	0.00481408
AGPOA3-36531	ADAMTS3	9508	ADAMTS3	100524818	2.73023	0.0260839
AGPOA3-39630	ADCY6	112	NA	NA	0.149682	0.0196262
AGPOA3-05066	ADORA2B	136	LOC100625868	100625868			0.417867	0.00015103
AGPOA3-11295	ADSS	159	LOC100739645	100739645	3.12612	0.0160072
AGPOA3-26298	ADSS	159	LOC100739645	100739645	2.68231	0.00421736
AGPOA3-53407	AFF4	27125	AFF4	100524487	0.313892	8.5126e-05
AGPOA3-34995	AFP	174	AFP	397586			23.0765	0.000119511
AGPOA3-01228	AGTPBP1	23287	AGTPBP1	100518857			2.83351	0.0050664
AGPOA3-34076	AIDA	64853	LOC100518326	100518326			0.485638	0.00979628
AGPOA3-41807	AK7	122481	AK7	100152573			2.77433	0.000730436
AGPOA3-26355	AKAP12	9590	AKAP12	100152595	0.489079	0.0266531
AGPOA3-14437	AKR1C2	1646	AKR1CL1	654406			2.10468	0.00060412
AGPOA3-00247	ALDH1A2	8854	LOC100737077	100737077			2.44085	0.0174993
AGPOA3-17603	ALG8	79053	ALG8	100511030			5.46838	0.00992885
AGPOA3-06223	AMBN	258	AMBN	397102	0.262268	0.0175074	0.280196	0.0125863
AGPOA3-34423	AMY2A	279	LOC100152255	100152255			2.13437	1.5777e-05
AGPOA3-46377	AMY2A	279	LOC100737854	100737854			2.03329	3.03406e-05
AGPOA3-01179	AMY2B	280	LOC100153854	100153854			2.01478	3.36385e-05
AGPOA3-16072	ANGPTL4	51129	ANGPTL4	397628			2.15751	0.0133927
AGPOA3-32806	ANGPTL4	51129	ANGPTL4	397628			2.03991	0.0143467
AGPOA3-12849	ANGPTL5	253935	ANGPTL5	100519911	3.10826	0.0432367
AGPOA3-02250	ANKRD30BL	554226	LOC100522136	100522136	2.30211	0.0222003
AGPOA3-29007	ANKRD30BL	554226	LOC100522136	100522136	2.02914	0.0477209
AGPOA3-25823	ANKRD32	84250	LOC100521777	100521777	0.471474	0.0222003
AGPOA3-51036	ANKRD33B	651746	NA	NA	0.299289	0.00680259
AGPOA3-44340	ANO3	63982	NA	NA	0.444878	0.00773498
AGPOA3-21274	ANXA8	653145	ANXA8	100155930	0.466414	0.0193158	0.48083	0.00421199
AGPOA3-42401	ANXA8	653145	ANXA8	100155930			0.499285	0.00429478
AGPOA3-42401	ANXA8	653145	ANXA8	100155930	0.481214	0.0255148
AGPOA3-05075	AP2S1	1175	AP2S1	100514408	2.43972	0.025624
AGPOA3-46672	AP2S1	1175	AP2S1	100514408	2.40665	0.0282525
AGPOA3-14522	APH1A	51107	APH1A	100154978	2.37666	0.0300456	2.7331	0.00392145
AGPOA3-21860	APOA1BP	128240	APOA1BP	780405	2.22721	7.43808e-05
AGPOA3-41480	AQP10	89872	AQP10	100144620	0.408464	0.0467117
AGPOA3-36445	AQP4	361	AQP4	100126277	0.483909	0.042587
AGPOA3-01699	ARAP2	116984	NA	NA			2.01735	0.00590295
AGPOA3-02998	ARHGEF12	23365	ARHGEF12	100523324	0.412876	0.00852546
AGPOA3-23796	ARHGEF37	389337	ARHGEF37	100514827	2.101	0.0200697
AGPOA3-16852	ART4	420	ART4	100152653			0.401342	5.55433e-05
AGPOA3-42713	ART4	420	ART4	100152653			0.392027	0.000352191
AGPOA3-10036	ASB1	51665	LOC100623561	100623561			4.65256	0.0309933
AGPOA3-34299	ASB1	51665	LOC100623561	100623561			4.87289	0.0323168
AGPOA3-21885	ATG4C	84938	ATG4C	100462748			0.327428	0.022136
AGPOA3-03311	ATP6V0A4	50617	ATP6V0A4	100519402			0.483694	0.000648088
AGPOA3-32043	ATP6V0A4	50617	ATP6V0A4	100519402	0.364287	0.0281484	0.163835	0.00395486
AGPOA3-20620	ATP8B2	57198	ATP8B2	100517341	0.0997066	1.93967e-05
AGPOA3-01872	ATP8B4	79895	LOC100621516	100621516			0.394019	0.00698287
AGPOA3-27474	ATXN1	6310	LOC100623695	100623695	0.417535	0.0265161
AGPOA3-40645	AZGP1P1	646282	LOC100519648	100519648	0.447874	0.0106574
AGPOA3-32386	BARX2	8538	NA	NA			2.33396	0.0135784
AGPOA3-19719	BAZ2B	29994	BAZ2B	100523825	0.495991	0.0278691
AGPOA3-13783	BBX	56987	LOC100621192	100621192	0.49331	0.00066429
AGPOA3-22759	BCL2	596	NA	NA	0.481309	0.00176635
AGPOA3-17964	BDH2	56898	LOC100522692	100522692	0.310398	0.0116234
AGPOA3-45896	BIRC7	79444	NA	NA			0.356632	0.0031818
AGPOA3-42338	BOC	91653	BOC	100626085			2.114	1.25873e-05
AGPOA3-40524	BTAF1	9044	LOC100626592	100626592	0.48248	0.0200822
AGPOA3-46381	BTBD1	53339	BTBD1	100154013	2.87267	0.0445158
AGPOA3-34316	BTBD19	149478	LOC100520914	100520914			0.463114	0.00371908
AGPOA3-02926	C10orf116	10974	C14H10orf116	100154721	2.34355	0.0224035
AGPOA3-41325	C11orf87	399947	NA	NA	2.61816	0.0127014
AGPOA3-05612	C15orf60	283677	LOC100154080	100154080	2.24048	0.0119444
AGPOA3-41069	C17orf105	284067	LOC100516035	100516035	2.00574	0.0128754
AGPOA3-11178	C19orf10	56005	NA	NA	3.79624	0.0169431
AGPOA3-09902	C1orf185	284546	NA	NA	2.86108	0.00884113
AGPOA3-08377	C22orf23	84645	LOC100737601	100737601			2.08959	0.00594888
AGPOA3-14634	C22orf28	51493	LOC733658	733658	4.71307	0.0262815
AGPOA3-37084	C2orf69	205327	NA	NA			0.452722	0.0164878
AGPOA3-44861	C3orf15	89876	NA	NA			2.12012	0.0169948
AGPOA3-42207	C5orf63	401207	LOC100622328	100622328			2.01911	5.66111e-05
AGPOA3-32953	C6orf165	154313	LOC100517793	100517793			0.150833	0.00324148
AGPOA3-15760	C9orf9	11092	LOC100151892	100151892			5.19485	6.24715e-09
AGPOA3-36522	CA8	767	LOC100157869	100157869	2.12739	0.0284959
AGPOA3-00312	CADM1	23705	LOC100524756	100524756			4.10538	0.000128406
AGPOA3-06528	CADM1	23705	LOC100524756	100524756			6.24327	9.65834e-05
AGPOA3-41227	CADM1	23705	LOC100626510	100626510			4.14737	0.000107787
AGPOA3-29992	CALCB	797	CALCB	396563			3.2306	0.000650759
AGPOA3-46425	CALCB	797	CALCB	396563			2.243	0.00109983
AGPOA3-43803	CCBE1	147372	LOC100510995	100510995	2.0967	0.00450344
AGPOA3-19964	CCDC170	80129	LOC100516653	100516653			0.315335	0.00225987
AGPOA3-44681	CCDC173	129881	LOC100520768	100520768			0.457766	0.0140451
AGPOA3-46733	CCDC53	51019	LOC100627214	100627214			2.62455	0.00603414
AGPOA3-30394	CCDC64	92558	CCDC64	100153008			2.48417	0.0288189
AGPOA3-01236	CCL23	6368	LOC100516039	100516039			2.07475	0.0104502
AGPOA3-01488	CCL23	6368	LOC100516039	100516039			2.31804	0.00255302
AGPOA3-42540	CCT6B	10693	LOC100627253	100627253	0.397584	0.0351876
AGPOA3-11824	CDC14A	8556	LOC100512779	100512779	0.428514	0.0387335
AGPOA3-13073	CDC14A	8556	LOC100512779	100512779	0.445944	0.0343423
AGPOA3-21686	CDC14A	8556	LOC100512779	100512779	0.308729	0.0286604
AGPOA3-23657	CDC14A	8556	LOC100512779	100512779	0.342294	0.025624
AGPOA3-32515	CDC42BPA	8476	CDC42BPA	100152617	2.00187	0.0093377
AGPOA3-39309	CDH6	1004	LOC100627510	100627510	0.457943	0.018617
AGPOA3-43964	CDK20	23552	CDK20	100157041	2.62885	0.0106789
AGPOA3-01523	CDKAL1	54901	CDKAL1	100512355	2.15419	1.89529e-05
AGPOA3-20965	CDS1	1040	CDS1	733582			0.46087	0.0428047
AGPOA3-02402	CELF1	10658	LOC100736844	100736844	0.467794	0.00066429
AGPOA3-31545	CEP104	9731	NA	NA			0.42989	0.0130826
AGPOA3-17022	CEP89	84902	CEP89	100620768			0.474135	0.00376803
AGPOA3-34041	CEPT1	10390	CEPT1	100154792			0.38266	0.0405037
AGPOA3-24774	CGREF1	10669	LOC100522927	100522927			0.430523	0.0466858
AGPOA3-18245	CHD5	26038	LOC100738053	100738053			0.467349	0.0313543
AGPOA3-00610	CHGB	1114	CHGB	397154			9.50113	0.000933258
AGPOA3-35055	CHGB	1114	CHGB	397154			6.98165	0.00446041
AGPOA3-16775	CHM	1121	CHM	100523763	3.25008	0.0493938	2.14896	0.00136694
AGPOA3-03534	CHMP4C	92421	CHMP4C	100154336	4.45208	0.0303221
AGPOA3-02582	CHN1	1123	LOC100627143	100627143			2.48104	0.000292446
AGPOA3-41409	CHN1	1123	LOC100627143	100627143			2.62812	0.000220676
AGPOA3-00104	CHRNA9	55584	CHRNA9	100513414			5.41453	0.00123903
AGPOA3-15117	CHST11	50515	LOC100157186	100157186	4.40923	0.00497949
AGPOA3-47067	CHST13	166012	LOC100519444	100519444	2.40408	0.0257153
AGPOA3-13895	CLASP1	23332	CLASP1	100622496	0.078769	0.0219889
AGPOA3-52161	CLCC1	23155	CLCC1	100155876	0.410641	0.0103308
AGPOA3-04851	CLDN10	9071	CLDN10	100153752			2.44248	0.00273242
AGPOA3-17730	CLDN11	5010	CLDN11	100302016			0.405466	0.0153467
AGPOA3-22172	CLTC	1213	CLTC	100271929	0.357852	0.0447101	0.375731	9.75165e-05
AGPOA3-02396	CNP	1267	CNP	100511587			2.08014	0.000455258
AGPOA3-36709	CNTN3	5067	CNTN3	100511594			0.435061	0.049328
AGPOA3-26266	COIL	8161	LOC100525713	100525713	0.171587	0.000653548
AGPOA3-53406	COL1A2	1278	COL1A2	100626716			0.351677	0.0262391
AGPOA3-31135	COL6A6	131873	LOC100516642	100516642			0.489797	0.0440342
AGPOA3-01907	COPA	1314	COPA	100157296	0.358807	0.0201898
AGPOA3-16868	COPS8	10920	LOC100515865	100515865			6.57837	0.0433834
AGPOA3-03390	COQ4	51117	LOC100156776	100156776			0.470386	0.0249701
AGPOA3-15116	COQ4	51117	LOC100156776	100156776			2.75844	0.00916217
AGPOA3-40945	CPED1	79974	C18H7orf58	100511847			0.406929	0.00064258
AGPOA3-01496	CPNE3	8895	CPNE3	100152057	0.493328	0.023678
AGPOA3-05001	CPQ	10404	PGCP	100157979	2.04672	0.0147821
AGPOA3-31983	CREM	1390	LOC100512363	100512363			0.480158	0.0139177
AGPOA3-45420	CRMP1	1400	NA	NA	2.58214	0.0187698
AGPOA3-44518	CSAD	51380	LOC100626403	100626403			2.2228	0.00619492
AGPOA3-36895	CSMD2	114784	NA	NA			3.79653	1.82075e-06
AGPOA3-47210	CTBS	1486	LOC100620362	100620362	0.17323	0.00629571	0.323416	0.0136652
AGPOA3-28382	CTNNBIP1	56998	LOC100627651	100627651			2.51042	0.00232325
AGPOA3-06902	CXCL2	2920	LOC100525528	100525528			0.45667	0.0331441
AGPOA3-25720	CYCS	54205	CYCS	100170131			2.00966	0.000493218
AGPOA3-43488	CYCS	54205	CYCS	100170131	0.352973	7.76273e-05
AGPOA3-40292	CYP26A1	1592	CYP26A1	100124374	2.70654	0.0355422
AGPOA3-42903	CYP26B1	56603	NA	NA			0.419396	0.00163526
AGPOA3-34406	CYP3A5	1577	CYP3A29	403324			2.99115	1.39796e-05
AGPOA3-19610	CYP4F3	4051	CYP4F55	100620559			2.22285	0.00496313
AGPOA3-44856	D2HGDH	728294	NA	NA			2.09095	0.0310966
AGPOA3-50113	DCAF7	10238	NA	NA	2.01766	0.00235234
AGPOA3-36925	DCDC5	100506627	DCDC5	100517025			0.219446	0.00908662
AGPOA3-02904	DCLK1	9201	LOC100621769	100621769			0.364553	0.00474606
AGPOA3-01854	DCSTAMP	81501	TM7SF4	100158149			2.68884	0.00469278
AGPOA3-02027	DCSTAMP	81501	TM7SF4	100158149			2.26741	0.00420661
AGPOA3-04144	DDX10	1662	NA	NA			2.75437	0.000463979
AGPOA3-44329	DDX10	1662	LOC100627730	100627730			2.03124	3.64382e-05
AGPOA3-05479	DIRAS3	9077	DIRAS3	733668			2.10526	0.00479867
AGPOA3-31818	DIRAS3	9077	DIRAS3	733668			2.21206	0.00614261
AGPOA3-20640	DIS3L2	129563	DIS3L2	100153005			0.316356	4.62752e-05
AGPOA3-13939	DMBT1	1755	DMBT1	751862	0.459869	0.00228968
AGPOA3-24004	DMBT1	1755	DMBT1	751862	0.456294	0.000555302
AGPOA3-07586	DNAH11	8701	LOC100620543	100620543			2.19607	0.018161
AGPOA3-23972	DNAJB13	374407	DNAJB13	100499566			2.79978	0.00060196
AGPOA3-40103	DNAJB8	165721	LOC100517496	100517496	2.23264	0.042358
AGPOA3-18290	DNAJC13	23317	NA	NA	0.310711	0.0160109	0.252717	0.002881
AGPOA3-08381	DNASE1L3	1776	LOC100738010	100738010	2.16991	0.0410074
AGPOA3-11628	DNASE1L3	1776	LOC100738010	100738010	3.07994	0.0328065
AGPOA3-11927	DNASE1L3	1776	LOC100738010	100738010	2.52151	0.0491129
AGPOA3-41440	DNER	92737	LOC100518938	100518938			2.6448	0.00329826
AGPOA3-03137	DSCR3	10311	LOC100738307	100738307	3.30977	0.0173552	4.32864	0.000221082
AGPOA3-44491	DTL	51514	DTL	100525066			2.03394	0.0157801
AGPOA3-02880	DTNA	1837	DTNA	100627626	0.405265	0.00862201
AGPOA3-43857	DTX3L	151636	LOC100520459	100520459	2.85954	0.0176692
AGPOA3-42565	DYNLL2	140735	LOC100512860	100512860	2.02263	0.0182932
AGPOA3-44291	DYNLRB2	83657	NA	NA	2.13028	8.5126e-05	2.4231	4.62752e-05
AGPOA3-14743	EGFL6	25975	EGFL6	100153585			2.52534	0.00403799
AGPOA3-39223	EGFL6	25975	EGFL6	100153585			2.91647	0.00611128
AGPOA3-12984	EGLN3	112399	LOC100152368	100152368			2.57749	0.000314749
AGPOA3-38498	EIF2C3	192669	EIF2C3	100499509			0.404005	0.0024439
AGPOA3-41469	ELF2	1998	LOC100514064	100514064			0.39424	0.00146212
AGPOA3-11970	ELK2AP	2003	LOC396781	396781			0.427645	0.0331175
AGPOA3-40079	ELK4	2005	ELK4	100626141	2.58929	0.00180417
AGPOA3-19866	ELOVL7	79993	LOC100524592	100524592	0.440853	0.0105942
AGPOA3-02292	ELTD1	64123	ELTD1	100525348			2.00865	0.0115185
AGPOA3-29511	EMR1	2015	EMR1	100521889			2.26999	0.0101945
AGPOA3-31672	ENAH	55740	NA	NA			0.415879	0.0394183
AGPOA3-41858	ENAH	55740	LOC100525245	100525245			0.23271	0.0210962
AGPOA3-43794	ENDOD1	23052	ENDOD1	100526236			0.411792	0.00127326
AGPOA3-37339	ENOX2	10495	ENOX2	100525626			2.08482	1.30049e-05
AGPOA3-40169	ENPP4	22875	NA	NA			2.08289	0.0102353
AGPOA3-53032	EPS15	2060	EPS15	100518076	0.457789	0.0136095
AGPOA3-01973	EPS8	2059	LOC100525748	100525748	0.480632	0.0168393
AGPOA3-30045	ERBB4	2066	LOC100525789	100525789	0.425802	0.0369499
AGPOA3-50290	ERC1	23085	ERC1	100513988			0.387742	0.00501404
AGPOA3-15034	ERGIC1	57222	LOC100523931	100523931			2.16656	1.93967e-07
AGPOA3-45521	ERMAP	114625	NA	NA			2.00073	0.0146605
AGPOA3-21409	ESRRG	2104	LOC100622056	100622056			2.25645	0.0288189
AGPOA3-41718	ESRRG	2104	LOC100622056	100622056			3.23384	0.000332254
AGPOA3-22385	EZH1	2145	EZH1	100518394	0.496245	0.0197324
AGPOA3-26201	EZH1	2145	EZH1	100518394	0.370685	0.0381511
AGPOA3-37493	EZH1	2145	EZH1	100518394	0.479112	0.042815
AGPOA3-41643	FABP9	646480	NA	NA	2.17996	0.0408602
AGPOA3-16721	FAM13A	10144	NA	NA	2.44991	0.000563171	5.04327	0.00147461
AGPOA3-02605	FAM171B	165215	LOC100525259	100525259			0.495403	0.00106584
AGPOA3-45099	FAM180A	389558	LOC100737678	100737678	2.92138	0.0171244
AGPOA3-00145	FAM19A5	25817	NA	NA			2.21969	0.00735877
AGPOA3-50876	FAM200B	285550	NA	NA	5.736	0.0210808	5.32421	0.000259471
AGPOA3-52132	FAM200B	285550	NA	NA	6.78622	0.0179954	7.83615	0.000232029
AGPOA3-03162	FAM22A	728118	LOC100513501	100513501	2.00205	0.00930993
AGPOA3-16032	FAM60A	58516	NA	NA	4.2511	0.000627718	3.58405	0.00629011
AGPOA3-44301	FAM81B	153643	LOC100522665	100522665	4.08942	0.0169313
AGPOA3-26789	FAM96A	84191	NA	NA			2.34399	0.0156273
AGPOA3-08922	FCGR1A	2209	FCGR1A	613130			0.433878	0.0455418
AGPOA3-03373	FERMT1	55612	FERMT1	100157961			2.31381	0.0118225
AGPOA3-42460	FGD6	55785	LOC100737604	100737604	0.335094	0.0173552
AGPOA3-46565	FH	2271	FH	100627128	5.57851	0.0343976
AGPOA3-19287	FHIT	2272	LOC100517971	100517971			3.21509	4.3936e-05
AGPOA3-44087	FHIT	2272	LOC100517971	100517971			2.63054	0.000182413
AGPOA3-14964	FKBP14	55033	FKBP14	100514551	2.10174	0.00172469
AGPOA3-16936	FKBP14	55033	FKBP14	100514551	2.84312	0.0222145	3.18944	0.00433132
AGPOA3-02394	FLT1	2321	FLT1	396763	0.439655	0.0244895	0.421303	0.00794286
AGPOA3-07177	FMO3	2328	LOC100523562	100523562	2.70995	0.00453853
AGPOA3-10584	FMO3	2328	LOC100523562	100523562	2.52417	0.0140753
AGPOA3-45908	FOXD1	2297	NA	NA	2.41259	0.0256496
AGPOA3-35711	FOXJ1	2302	NA	NA			2.8441	0.00480095
AGPOA3-09668	FRA10AC1	118924	FRA10AC1	100157308	0.373769	0.0207876
AGPOA3-32654	G0S2	50486	LOC100624161	100624161			2.08735	0.0148862
AGPOA3-44100	G0S2	50486	LOC100624161	100624161			2.29576	0.0112205
AGPOA3-17336	GABPA	2551	NA	NA			4.94904	0.000284624
AGPOA3-07615	GADD45G	10912	GADD45G	100152997			2.18425	1.59062e-05
AGPOA3-05373	GBX1	2636	LOC100625616	100625616			2.05319	0.00186066
AGPOA3-01043	GDAP2	54834	LOC100153342	100153342	0.412458	0.018608
AGPOA3-14562	GHR	2690	NA	NA	0.497838	0.032076
AGPOA3-05068	GJB2	2706	LOC100736742	100736742			10.3409	5.55433e-05
AGPOA3-25532	GJB2	2706	LOC100736742	100736742			15.7963	1.12311e-07
AGPOA3-07697	GLIS3	169792	LOC100523225	100523225			0.482925	0.00277625
AGPOA3-07759	GNAT2	2780	LOC100157237	100157237	2.0425	0.0122816
AGPOA3-22087	GOLM1	51280	LOC100517183	100517183			0.482017	0.00626857
AGPOA3-00573	GPC6	10082	LOC100154599	100154599	0.349978	0.0179954	0.285369	0.00690178
AGPOA3-22048	GPCPD1	56261	GPCPD1	100152321	0.451786	0.0093377
AGPOA3-45017	GPR61	83873	LOC100514577	100514577			2.09479	0.0471912
AGPOA3-42976	GPR85	54329	LOC100736987	100736987			0.453501	0.0114737
AGPOA3-16651	GREB1	9687	LOC100525395	100525395	4.00556	0.0160257	3.64497	1.30049e-05
AGPOA3-42563	GREM1	26585	LOC100738015	100738015	2.6966	0.0356187
AGPOA3-44596	GRIA1	2890	LOC100622370	100622370			2.12481	0.0260072
AGPOA3-00761	GULP1	51454	LOC100736906	100736906			0.391142	0.0423447
AGPOA3-44986	GYG2	8908	NA	NA			2.01321	0.00588242
AGPOA3-25266	GZMH	2999	GZMH	100152450			2.78484	0.0483497
AGPOA3-29673	GZMH	2999	GZMH	100152450			2.29821	0.0175778
AGPOA3-42313	HAND2	9464	LOC100153751	100153751	2.96959	0.0113342
AGPOA3-46850	HAND2	9464	LOC100153751	100153751	2.47619	0.023021
AGPOA3-37069	HBQ1	3049	LOC100738328	100738328	3.268	0.0131597
AGPOA3-36507	HCN1	348980	NA	NA			4.71429	0.0180107
AGPOA3-21938	HERC4	26091	NA	NA	0.489237	0.0146352
AGPOA3-25123	HIST1H2BB	3018	LOC100156937	100156937			2.71612	0.0309111
AGPOA3-17825	HIST1H2BE	8344	HIST1H2BD	100157327			2.78219	0.00823703
AGPOA3-17980	HIST1H2BE	8344	HIST1H2BD	100157327			2.24433	0.0166189
AGPOA3-25972	HIST1H2BN	8341	LOC100621915	100621915	0.225735	0.0349225
AGPOA3-12573	HIST2H2BE	8349	LOC100524253	100524253	0.431368	0.0309759
AGPOA3-17757	HIST2H2BE	8349	LOC100524253	100524253			2.06128	0.00272043
AGPOA3-06563	HK2	3099	HK2	494561			2.52597	0.00103811
AGPOA3-39093	HK2	3099	HK2	494561			2.68292	0.0248228
AGPOA3-03338	HLA-A	3105	SLA-1	100037293	2.04319	0.0301053
AGPOA3-03363	HLA-A	3105	LOC100622689	100622689			2.04844	0.0465252
AGPOA3-03554	HLA-A	3105	SLA-1	100037293			3.00427	0.00127797
AGPOA3-06914	HLA-A	3105	LOC100622689	100622689			6.21701	0.00059716
AGPOA3-08576	HLA-A	3105	LOC100622689	100622689			3.53777	0.00189812
AGPOA3-09667	HLA-A	3105	SLA-1	100037293	2.53965	0.0220449
AGPOA3-13097	HLA-A	3105	LOC100622689	100622689			4.56798	0.00232837
AGPOA3-18629	HLA-A	3105	SLA-1	100037293	2.23237	0.0280578
AGPOA3-22538	HLA-A	3105	LOC100513601	100513601			3.58844	0.00255801
AGPOA3-00838	HLA-DQA1	3117	SLA-DQA1	100153387			3.34345	0.0494238
AGPOA3-01627	HLA-DQA1	3117	SLA-DQA1	100153387			3.45486	0.046073
AGPOA3-47139	HLA-DRB1	3123	LOC100153139	100153139			5.54002	0.000583959
AGPOA3-45824	HMMR	3161	LOC100515063	100515063			0.432439	0.0212203
AGPOA3-04617	HNRNPA1	3178	HNRNPA1	768103	2.0068	0.00628412
AGPOA3-30447	HNRNPA1	3178	NA	NA	2.28483	0.0105866	2.15437	0.00108531
AGPOA3-32580	HNRNPA1L2	144983	NA	NA			2.79415	0.00466016
AGPOA3-33227	HNRNPA3	220988	LOC100516520	100516520	0.386332	0.0343423	3.4394	0.000625701
AGPOA3-04429	HNRNPH1	3187	HNRNPH1	100519535	0.417695	0.0312171
AGPOA3-10215	HNRNPH1	3187	HNRNPH1	100519535	0.431312	0.0371574
AGPOA3-18088	HNRPLL	92906	HNRPLL	100622737			0.450994	0.00168667
AGPOA3-12898	HOMER1	9456	HOMER1	100511070	2.08364	0.00678797
AGPOA3-17326	HOXA10	3206	LOC100620451	100620451			3.77252	0.0084666
AGPOA3-38683	HOXA10	3206	LOC100620451	100620451			6.31477	0.0114891
AGPOA3-09074	HPGD	3248	HPGD	100156186			0.428593	0.00361122
AGPOA3-36455	HS3ST2	9956	NA	NA	4.04306	0.029219
AGPOA3-04299	HSD11B1	3290	HSD11B1	397480			2.55454	0.00304986
AGPOA3-04452	HSD11B1	3290	HSD11B1	397480			2.56907	0.00351482
AGPOA3-10619	HSD11B1	3290	HSD11B1	397480			2.55939	0.00353652
AGPOA3-12774	HSD11B1	3290	HSD11B1	397480			2.5905	0.00308267
AGPOA3-13021	HSD11B1	3290	HSD11B1	397480			2.56402	0.00397832
AGPOA3-07958	ID2	3398	ID2	654298	0.313105	0.00182446
AGPOA3-46270	IDI1	3422	NA	NA	10.5282	0.0100024
AGPOA3-32705	IKZF2	22807	IKZF2	100510935			0.450941	0.0174993
AGPOA3-35093	IL17A	3605	IL17A	449530	0.253973	0.0110517
AGPOA3-39914	IL18	3606	IL18	397057			2.23455	0.0345356
AGPOA3-31557	IPO7	10527	IPO7	100626508			0.49535	0.0346798
AGPOA3-08220	IRF2	3660	IRF2	100621620	0.381888	0.0310178
AGPOA3-52706	ISCA1	81689	NA	NA	2.33585	0.0112158
AGPOA3-44292	JAZF1	221895	NA	NA	3.29347	0.033757
AGPOA3-02756	KCNK4	50801	LOC100524785	100524785			0.490851	0.0235557
AGPOA3-37998	KIAA1211	57482	NA	NA	2.3429	0.0317175
AGPOA3-19668	KIAA1383	54627	LOC100515801	100515801	3.31904	0.00626774	2.60534	0.00155973
AGPOA3-28263	KIDINS220	57498	NA	NA	0.491835	0.023219
AGPOA3-31946	KIDINS220	57498	KIDINS220	100514284	0.452352	0.0254857
AGPOA3-27377	KIT	3815	KIT	396810	0.253272	0.0142863
AGPOA3-03152	KLF9	687	NA	NA	2.26528	0.0162397
AGPOA3-21510	KPNA1	3836	KPNA1	397235			2.77292	0.0132628
AGPOA3-08023	KRT19	3880	LOC100515339	100515339	0.443498	0.020082
AGPOA3-19487	KRT19	3880	LOC100515339	100515339	0.362571	0.0175074
AGPOA3-25513	LARS2	23395	LOC100738466	100738466	2.44608	0.0175074
AGPOA3-46202	LBR	3930	TM7SF2	100514510	2.16219	0.0189955
AGPOA3-50942	LBR	3930	NA	NA	5.31282	0.0175513
AGPOA3-18469	LCK	3932	LCK	100233188	2.14506	0.0300079
AGPOA3-25201	LCK	3932	LCK	100233188	2.30684	0.0093377
AGPOA3-03164	LEP	3952	LEP	396832			3.03547	0.0163059
AGPOA3-13239	LEPRE1	64175	LEPRE1	100620503			0.460919	0.000585149
AGPOA3-40182	LGI1	9211	LOC100157335	100157335			2.61863	0.00768745
AGPOA3-17294	LIFR	3977	LIFR	397451	0.490055	0.0276546
AGPOA3-14825	LINC00473	90632	NA	NA	2.79054	0.00930993	2.24676	0.014445
AGPOA3-43541	LINC00521	256369	LOC100518436	100518436			2.09125	0.0231333
AGPOA3-26624	LMBRD2	92255	NA	NA	2.19811	0.0189955	0.398089	1.24155e-05
AGPOA3-41964	LMBRD2	92255	NA	NA			0.338856	0.000157895
AGPOA3-02119	LNPEP	4012	LNPEP	100125826	0.397847	0.00925852
AGPOA3-17486	LOC100130097	100130097	NA	NA			0.412692	0.00132173
AGPOA3-03447	LOC100291917	100291917	LOC396781	396781	2.06848	0.0322277
AGPOA3-03868	LOC644135	644135	NA	NA			0.217889	0.00229516
AGPOA3-00387	LOC654433	654433	LOC100622406	100622406	5.28718	0.00295723
AGPOA3-50762	LOX	4015	NA	NA	2.12574	0.0303945
AGPOA3-51565	LPP	4026	NA	NA	0.385541	0.0175513
AGPOA3-03878	LRGUK	136332	LRGUK	100526023	0.460025	0.0406718
AGPOA3-39559	LRP11	84918	LRP11	100153355			2.56532	0.00414309
AGPOA3-38695	LRP4	4038	NA	NA			2.90407	7.05523e-05
AGPOA3-54076	LRRC17	10234	LOC100737774	100737774			0.482962	0.00361765
AGPOA3-23396	LRRC37A11P	342666	LOC100514982	100514982			2.51927	0.00336411
AGPOA3-04797	LRRC48	83450	NA	NA			2.47841	0.000795892
AGPOA3-02567	LRRIQ1	84125	LRRIQ1	100628126			0.395019	0.00250722
AGPOA3-12008	LXN	56925	LOC100620551	100620551			2.30643	0.0161213
AGPOA3-12154	LXN	56925	LOC100620551	100620551			2.33993	0.0151822
AGPOA3-31360	LYPLAL1	127018	LOC100515402	100515402			2.73932	0.0286714
AGPOA3-40921	LYRM4	57128	LOC100522622	100522622			2.10374	0.00962291
AGPOA3-45340	LYSMD3	116068	LOC100519537	100519537	2.01538	0.0217422
AGPOA3-25146	MALAT1	378938	LOC100512762	100512762	0.491303	0.040598
AGPOA3-02616	MALSU1	115416	LOC100622783	100622783			2.25645	1.63964e-07
AGPOA3-34904	MAN2B2	23324	MAN2B2	396847			9.45561	4.2769e-07
AGPOA3-39046	MAPK4	5596	ZNF280D	100513772			2.35172	0.0339004
AGPOA3-39038	MARCH11	441061	LOC100521230	100521230	2.92019	0.00936107	6.7918	0.000139864
AGPOA3-02758	MASP1	5648	MASP1	100152125			0.395571	0.0499678
AGPOA3-17407	MBNL2	10150	LOC100519915	100519915	0.488051	0.00881423	0.414038	1.70185e-05
AGPOA3-28135	MBNL2	10150	LOC100519915	100519915	0.474747	0.00742115	0.423011	5.55433e-05
AGPOA3-02897	MCCC1	56922	MCCC1	100624482	0.385965	0.0322149
AGPOA3-05341	MDC1	9656	MDC1	100144453			0.459597	0.00334342
AGPOA3-37838	ME1	4199	ME1	397538			2.05782	0.000122174
AGPOA3-26469	METTL23	124512	LOC100621548	100621548			2.08579	0.000400293
AGPOA3-00357	MGARP	84709	OSAP	100359351			2.06032	0.00916217
AGPOA3-36426	MGAT5B	146664	NA	NA			0.484107	0.0371522
AGPOA3-03676	MICAL2	9645	MICAL2	100519075	0.469916	0.0148487
AGPOA3-42646	MICAL2	9645	MICAL3	100157721			2.73385	0.000268178
AGPOA3-17133	MITD1	129531	LOC100523366	100523366	2.18125	0.0302492
AGPOA3-44865	MKX	283078	NA	NA			0.459734	0.00733471
AGPOA3-38406	MLF1IP	79682	LOC100515416	100515416	2.17034	0.000173563	7.54656	6.24715e-09
AGPOA3-19675	MLPH	79083	MLPH	100049680			0.384768	0.0205629
AGPOA3-23245	MLPH	79083	MLPH	100049680			0.415908	0.0219811
AGPOA3-43987	MMRN2	79812	MMRN2	100157129	6.25223	0.0344439
AGPOA3-18699	MMS19	64210	MMS19	100157608	0.497636	0.00773498
AGPOA3-16082	MPZL1	9019	MPZL1	100153553	2.23259	0.0269435
AGPOA3-02564	MRPS24	64951	LOC100524778	100524778	2.17747	4.8055e-05
AGPOA3-42300	MRRF	92399	LOC100515005	100515005	0.322015	0.0113713	0.39457	0.0485842
AGPOA3-22763	MSC	9242	LOC100155518	100155518			0.426708	0.013244
AGPOA3-12598	MTF1	4520	LOC100737977	100737977	4.00434	0.000173563	0.435689	0.0191951
AGPOA3-38821	MYBL1	4603	NA	NA			0.466079	0.00728491
AGPOA3-12796	MYBPC2	4606	MYBPC2	100511817	2.16641	0.0325618
AGPOA3-36288	NAA16	79612	LOC100158125	100158125			2.18298	0.000870342
AGPOA3-39053	NAALAD2	10003	NAALAD2	100524386	3.06335	6.7277e-05
AGPOA3-43252	NAP1L2	4674	LOC100525798	100525798	2.35901	0.0493313
AGPOA3-27185	NASP	4678	NASP	100622547	0.493983	0.0093377
AGPOA3-43188	NCAM1	4684	LOC100515564	100515564			0.481856	0.047809
AGPOA3-08250	NCOR1	9611	LOC100628075	100628075	0.449344	0.0338709
AGPOA3-42529	NEAT1	283131	NA	NA			2.44662	0.00150927
AGPOA3-12723	NEB	4703	LOC100515976	100515976			0.409628	4.7143e-05
AGPOA3-04749	NEFL	4747	NEFL	100521224			0.341763	0.00961365
AGPOA3-38576	NEFL	4747	NEFL	100521224			0.391197	0.0202024
AGPOA3-07580	NEK1	4750	NEK1	100520589	0.477815	0.0105942
AGPOA3-13454	NEK3	4752	NEK3	100513679			5.23178	0.0370693
AGPOA3-43775	NID1	4811	LOC100511351	100511351	0.101242	7.76273e-05
AGPOA3-40480	NME1	4830	NME1	100142626	0.393942	0.0171244
AGPOA3-11175	NMNAT3	349565	LOC100623321	100623321	0.49383	0.0148487
AGPOA3-38173	NMNAT3	349565	LOC100623321	100623321	0.481341	0.0149367
AGPOA3-02472	NOG	9241	NOG	574073			2.18141	0.00538424
AGPOA3-43793	NOG	9241	NOG	574073			2.2931	0.00638354
AGPOA3-07359	NPNT	255743	LOC100624725	100624725	0.254352	0.0236179
AGPOA3-17855	NR3C1	2908	NR3C1	396740	0.495788	0.0217879
AGPOA3-37828	NRAS	4893	NRAS	100739349			3.59511	0.000273368
AGPOA3-04548	NRN1	51299	LOC100737220	100737220	0.34103	0.0434878
AGPOA3-11434	NRN1	51299	LOC100737220	100737220	0.307015	0.0383181
AGPOA3-52500	NRP1	8829	NA	NA	2.08414	0.000239794
AGPOA3-52969	NRP1	8829	NA	NA	2.16002	0.00114417
AGPOA3-20762	NRP2	8828	LOC100622637	100622637			2.73389	0.00119883
AGPOA3-24748	NT5DC3	51559	LOC100521376	100521376	2.44349	0.00497949
AGPOA3-19294	NTN4	59277	LOC100516554	100516554			0.463684	0.01327
AGPOA3-02486	NTRK2	4915	NA	NA			0.381981	2.65541e-05
AGPOA3-08694	NTRK2	4915	NTRK2	100519209			0.411089	0.00501404
AGPOA3-14053	NTRK2	4915	LOC100621648	100621648			0.493101	2.74875e-06
AGPOA3-07756	NUDT7	283927	NUDT7	100519193			2.10435	3.57223e-05
AGPOA3-23210	NUDT7	283927	NUDT7	100519193			2.06469	2.72952e-05
AGPOA3-27356	NUDT7	283927	NUDT7	100519193			2.07361	3.51831e-05
AGPOA3-13905	OAS1	4938	OAS1	397570			2.22454	0.0390977
AGPOA3-27981	OAS1	4938	OAS1	397570			2.27	0.0395819
AGPOA3-40850	OAZ3	51686	OAZ3	100144448			17.4474	3.4984e-07
AGPOA3-40850	OAZ3	51686	OAZ3	100144448	6.55944	0.00215344
AGPOA3-37215	OSBPL10	114884	OSBPL10	100526184	0.454774	0.0220013
AGPOA3-02317	P2RX5-TAX1BP3	100533970	LOC100519563	100519563			2.90349	0.00134107
AGPOA3-21135	PADI6	353238	LOC414431	414431			0.387015	0.0454591
AGPOA3-07176	PAK7	57144	PAK7	100152316	4.51677	0.0280504
AGPOA3-20752	PAMR1	25891	PAMR1	100626770	0.412867	0.015054
AGPOA3-43862	PAMR1	25891	PAMR1	100626770	2.01551	0.0112158
AGPOA3-10722	PANK3	79646	LOC100512746	100512746	3.97251	0.00545386	5.94468	0.00392145
AGPOA3-05362	PANX2	56666	PANX2	100519315			2.67484	1.5327e-05
AGPOA3-31967	PANX2	56666	NA	NA			2.19984	8.06312e-05
AGPOA3-40720	PARVB	29780	LOC100739768	100739768	2.58493	0.0394319
AGPOA3-44638	PCDHB16	57717	NA	NA			0.295647	0.0196336
AGPOA3-09715	PCSK5	5125	LOC100519237	100519237	0.462191	0.0238438
AGPOA3-18410	PCTP	58488	LOC100621260	100621260	2.18478	0.0166591
AGPOA3-18792	PCTP	58488	LOC100621260	100621260	2.328	0.0189955
AGPOA3-46388	PCTP	58488	LOC100621260	100621260	2.04796	0.0296564
AGPOA3-11387	PDE4B	5142	PDE4B	100037941	8.63768	1.37437e-07
AGPOA3-36218	PDE4B	5142	PDE4B	100037941	3.62274	4.62609e-05
AGPOA3-07656	PDE7B	27115	LOC100037969	100037969			0.465854	0.0172458
AGPOA3-34438	PDHA1	5160	PDHA1	100294678			2.25002	0.000248026
AGPOA3-05597	PDYN	5173	PDYN	445529	2.1893	0.0173755
AGPOA3-31242	PDYN	5173	PDYN	445529	2.86021	0.00453853
AGPOA3-25419	PDZD2	23037	PDZD2	100525132	0.488784	0.0328355
AGPOA3-43716	PDZRN4	29951	PDZRN4	100156795			3.86566	0.000369178
AGPOA3-22207	PECAM1	5175	PECAM1	396941	0.258967	0.0193252
AGPOA3-40979	PELI1	57162	PELI1	100519952			0.320741	0.000640733
AGPOA3-46572	PFDN5	5204	LOC100151927	100151927	2.02855	0.00662163
AGPOA3-31282	PFKFB2	5208	NA	NA			2.81193	0.000156265
AGPOA3-37361	PFKFB2	5208	NA	NA			2.75274	1.20137e-05
AGPOA3-46196	PGA4	643847	PAG6	396749			0.367696	0.00319823
AGPOA3-09335	PGM1	5236	PGM1	397566	5.1091	0.00943136	2.16254	0.00246726
AGPOA3-43297	PHACTR3	116154	PHACTR3	100126239			3.38291	0.00110349
AGPOA3-09728	PHYH	5264	PHYH	100134962			2.61525	0.000628573
AGPOA3-09966	PHYH	5264	PHYH	100134962			2.51381	0.000730691
AGPOA3-12528	PIAS2	9063	LOC100623030	100623030	0.490754	0.0359236
AGPOA3-46032	PLAG1	5324	NA	NA			0.442414	0.0110725
AGPOA3-14419	PLAGL1	5325	PLAGL1	733596			0.473522	0.000708041
AGPOA3-20367	PLCXD2	257068	LOC100518335	100518335			0.32752	0.00555397
AGPOA3-05058	PLEKHB1	58473	PLEKHB1	100513608			2.332	0.00221232
AGPOA3-39828	PLEKHB1	58473	PLEKHB1	100513608			3.45615	0.0153879
AGPOA3-01067	PLRG1	5356	PLRG1	100514171	2.60091	0.0108006
AGPOA3-04974	POLR3B	55703	POLR3B	100521623			0.252749	3.06059e-05
AGPOA3-44405	POMC	5443	POMC	396863			2.03012	0.0149114
AGPOA3-35685	POPDC2	64091	POPDC2	100155597			2.0858	0.0191829
AGPOA3-03243	POSTN	10631	POSTN	100152401			0.465829	0.0131951
AGPOA3-43418	POSTN	10631	POSTN	100152401			0.326068	0.0169639
AGPOA3-34060	PPFIA2	8499	PPFIA2	100512281	0.47406	0.02663
AGPOA3-36608	PPFIA4	8497	NA	NA			2.77527	3.35936e-05
AGPOA3-18368	PPT2	9374	PPT2	100144537			0.478332	0.0103614
AGPOA3-35324	PRDM8	56978	LOC100738336	100738336			0.476328	0.0196336
AGPOA3-45806	PREPL	9581	LOC100526165	100526165	2.37996	0.0118006	2.1634	5.55433e-05
AGPOA3-46745	PRKD3	23683	PRKD3	100523181	0.435441	0.00475809
AGPOA3-37281	PROCA1	147011	LOC100514366	100514366			0.374505	0.0463704
AGPOA3-15435	PRR15	222171	LOC100513831	100513831			2.48569	0.00123903
AGPOA3-37474	PRRG3	79057	LOC100515642	100515642	2.25013	0.0229669
AGPOA3-52271	PRRG4	79056	NA	NA			0.417535	0.000754973
AGPOA3-02854	PRRT2	112476	LOC100623439	100623439			0.300347	0.002019
AGPOA3-32084	PRSS2	5645	LOC100302368	100302368	5.78456	0.0106789
AGPOA3-05269	PRUNE2	158471	NA	NA	0.464147	0.0203923
AGPOA3-35591	PSTPIP2	9050	LOC100519694	100519694	2.39912	0.0338721
AGPOA3-05688	PTPMT1	114971	PTPMT1	100514336			2.22586	3.64749e-06
AGPOA3-45756	PTPMT1	114971	PTPMT1	100514336			2.32653	1.12018e-05
AGPOA3-16203	PTPRE	5791	PTPRE	100155079			2.05902	0.0169733
AGPOA3-40399	QTRTD1	79691	QTRTD1	100514011	8.4956	4.92083e-06
AGPOA3-02739	RAB3B	5865	LOC100514585	100514585			2.12126	0.00212086
AGPOA3-22459	RAD51AP1	10635	RAD51AP1	100157339	2.41008	0.019292
AGPOA3-21154	RANBP17	64901	RANBP17	100526145	0.460451	0.0276836
AGPOA3-16625	RAPGEF4	11069	NA	NA			0.423055	0.00455086
AGPOA3-06005	RARS2	57038	LOC100519344	100519344	0.393464	0.0163473
AGPOA3-06030	RASGRP3	25780	LOC100626840	100626840			2.08446	0.005212
AGPOA3-37421	RAVER2	55225	NA	NA			2.76432	0.00241068
AGPOA3-10484	RBP5	83758	RBP5	100270724			2.23238	0.00594947
AGPOA3-06885	RCAN1	1827	RCAN1	100511902			0.337573	0.0240076
AGPOA3-14077	RCBTB2	1102	RCBTB2	100154691	0.490904	0.0244895
AGPOA3-10731	RGS14	10636	RGS14	100524790			2.00727	0.00202264
AGPOA3-21608	RGS7	6000	LOC100521858	100521858			2.00927	0.0303915
AGPOA3-34900	RLN1	6013	RLN	396891	2.17958	0.0456979
AGPOA3-18247	RLN2	6019	RLN	396891	2.1346	0.047935	0.361601	0.0075021
AGPOA3-13496	RNF144A	9781	LOC100514456	100514456	0.380079	0.00987674
AGPOA3-19093	RNLS	55328	LOC100155046	100155046	0.385822	0.0330258	6.01638	0.044169
AGPOA3-00437	RNMTL1	55178	RNMTL1	100522640	0.472195	0.0263117
AGPOA3-05258	RPH3A	22895	NA	NA	0.475578	0.0439055
AGPOA3-22270	RPL10	6134	RPL10	733593	0.378248	0.00552443	0.395998	3.92383e-05
AGPOA3-30025	RPL12	6136	LOC100153731	100153731			2.18209	1.5327e-05
AGPOA3-44244	RPL32	6161	RPL32	414419	3.16529	0.0227825	5.31357	0.010778
AGPOA3-17445	RPS21	6227	LOC100518848	100518848	15.5641	3.86362e-06	4.81743	0.00265836
AGPOA3-45720	RPS26	6231	RPS26	100037997	0.042117	0.0175074
AGPOA3-01281	S100A12	6283	S100A12	100301483	2.80245	0.0225793
AGPOA3-01794	S100A12	6283	S100A12	100301483	2.73731	0.0176692
AGPOA3-01806	S100A12	6283	S100A12	100301483	2.71112	0.0177256
AGPOA3-06024	S100A14	57402	S100A14	100153930	2.01303	0.0086061
AGPOA3-41497	S100A9	6280	S100A9	100127489	2.05739	0.00413861
AGPOA3-23646	SAMD12	401474	LOC100738445	100738445			2.02634	0.0133319
AGPOA3-40249	SAMD12	401474	LOC100738445	100738445			2.30009	0.00128962
AGPOA3-45423	SAMD13	148418	LOC100620819	100620819			2.19531	0.00480777
AGPOA3-06883	SAYSD1	55776	NA	NA			2.43451	0.000166769
AGPOA3-25129	SEC23IP	11196	SEC23IP	100157013	0.242401	0.00773498
AGPOA3-13469	SEC31A	22872	SEC31A	100511210	0.452443	0.0273752
AGPOA3-34164	SEC31A	22872	LOC100737758	100737758			2.26322	0.0216664
AGPOA3-19390	SEMA3C	10512	LOC100624508	100624508			0.350059	0.00525752
AGPOA3-21287	SERPINB11	89778	LOC100156623	100156623			3.27668	0.00654833
AGPOA3-17565	SERPINB6	5269	SERPINB1	100155145	2.05884	0.000149136
AGPOA3-13926	SF1	7536	SF1	100523886	0.451889	0.00239294
AGPOA3-18166	SGK196	84197	NA	NA			0.38286	0.0180665
AGPOA3-21993	SHROOM3	57619	SHROOM3	100512481	2.37068	0.00626774
AGPOA3-43217	SHROOM3	57619	SHROOM3	100512481	2.16384	0.00318859
AGPOA3-03174	SLC13A4	26266	SLC13A4	100522048	0.463657	0.000876224
AGPOA3-19944	SLC16A4	9122	LOC100626394	100626394			0.467097	0.00189812
AGPOA3-20907	SLC22A15	55356	SLC22A15	100153759	0.482271	0.0359685
AGPOA3-13237	SLC25A13	10165	SLC25A13	100524162	0.327439	0.00163202
AGPOA3-23145	SLC35B3	51000	SLC35B3	100157111			0.494345	0.00286999
AGPOA3-43819	SLC35F1	222553	SLC35F1	100522582	0.425425	0.0473973
AGPOA3-12709	SLC36A2	153201	SLC36A2	100515104	0.359691	0.0304379	0.475651	0.00590295
AGPOA3-10529	SLC38A1	81539	LOC100626228	100626228	4.16415	0.00114417
AGPOA3-14175	SLC38A1	81539	LOC100626228	100626228	3.89123	0.000257666
AGPOA3-53696	SLC39A10	57181	NA	NA			0.477215	0.00654316
AGPOA3-42841	SLC39A9	55334	NA	NA	7.99432	0.0214143
AGPOA3-50934	SLC7A11	23657	NA	NA	2.00891	0.0244895
AGPOA3-06511	SMARCA5	8467	SMARCA5	100188903	0.395465	0.0228261	0.359257	0.00608219
AGPOA3-26640	SMARCA5	8467	SMARCA5	100188903	0.414352	0.0186491	0.385661	0.00533993
AGPOA3-02507	SNAP91	9892	SNAP91	100521763			2.31355	0.023503
AGPOA3-18855	SNRNP200	23020	SNRNP200	100522430	0.39953	0.00421736
AGPOA3-14717	SNRNP35	11066	LOC100626152	100626152			2.45416	8.61676e-07
AGPOA3-30489	SNRPA1	6627	SNRPA1	100156573	0.0497939	0.0118006	0.208095	0.0158718
AGPOA3-00181	SOAT1	6646	SOAT1	100628166	0.430321	0.0163783
AGPOA3-51480	SORBS2	8470	SORBS2	396719			2.34513	0.00057356
AGPOA3-35571	SORCS1	114815	SORCS1	100155686			0.482781	0.00638354
AGPOA3-18244	SPAG9	9043	LOC100518147	100518147			0.494112	0.00160183
AGPOA3-36785	SPRY1	10252	NA	NA			0.260507	0.00131501
AGPOA3-19267	SPSB1	80176	LOC100624014	100624014			0.48467	0.000467562
AGPOA3-51406	SPTBN1	6711	NA	NA	2.05034	0.0473923	0.481241	0.0156291
AGPOA3-09105	SSBP3	23648	LOC100627329	100627329	0.154762	0.0345786
AGPOA3-13135	ST6GALNAC5	81849	ST6GALNAC-V	404690			0.480634	0.0134875
AGPOA3-25969	STARD10	10809	STARD10	100511029			2.77269	0.000249774
AGPOA3-27097	STAT3	6774	STAT3	733648	2.04138	0.00662163
AGPOA3-37763	STEAP1	26872	STEAP1	397573			0.37086	0.000980939
AGPOA3-37043	STON1-GTF2A1L	286749	NA	NA			0.355823	0.00159143
AGPOA3-45303	SYNPR	132204	NA	NA			2.5221	0.0191399
AGPOA3-20667	SYTL3	94120	SYTL3	100156434	2.67753	0.0232762
AGPOA3-07570	TANC2	26115	TANC2	100515233	0.411682	0.0168393
AGPOA3-10680	TAOK3	51347	LOC100154763	100154763	0.499546	0.0125851
AGPOA3-18621	TAP2	6891	TAP2	100519722	2.37786	0.0220013
AGPOA3-37945	TBC1D8	11138	TBC1D8	100519950	2.06777	0.0218691
AGPOA3-04220	TCAIM	285343	LOC100627345	100627345	0.313634	0.00136123
AGPOA3-46922	TCF7L2	6934	TCF7L2	100153922	0.309081	0.00382384
AGPOA3-02049	TEFM	79736	LOC100522515	100522515			2.67539	7.33284e-07
AGPOA3-44104	TESK2	10420	TESK2	100513361			2.07475	0.000418203
AGPOA3-36278	TET2	54790	NA	NA			0.427985	0.00554792
AGPOA3-18009	TFAP4	7023	NA	NA			2.10326	8.74797e-06
AGPOA3-02885	TGFBI	7045	TGFBI	100519300	0.452051	0.0192689	0.285723	0.000267865
AGPOA3-13669	TGFBR3	7049	TGFBR3	397512	0.234718	0.0121825
AGPOA3-38601	TGFBR3	7049	TGFBR3	397512	0.227425	0.0117899
AGPOA3-43612	THBS1	7057	THBS1	492313			0.482715	0.00675743
AGPOA3-07240	TINAG	27283	LOC100514061	100514061	2.75957	0.0124581
AGPOA3-19440	TJP2	9414	TJP2	100513065	0.419202	0.00764029	0.469588	0.0361759
AGPOA3-18155	TMEM176B	28959	LOC100517619	100517619	0.177616	0.00378172
AGPOA3-20079	TMEM27	57393	NA	NA	0.447449	0.00330797
AGPOA3-39882	TMEM27	57393	NA	NA	0.464959	0.00925327
AGPOA3-38682	TMEM37	140738	LOC100522166	100522166	3.50954	0.00154907
AGPOA3-13654	TMEM5	10329	TMEM5	100155789	0.0621872	0.01952	0.0640132	0.0111484
AGPOA3-21320	TMPRSS4-AS1	100526771	LOC100622439	100622439	2.03833	0.0169501
AGPOA3-01793	TNFAIP6	7130	TNFAIP6	100286870			0.471868	0.0263687
AGPOA3-02700	TNFRSF11B	4982	TNFRSF11B	100049688			4.84159	0.00512822
AGPOA3-38854	TNFRSF11B	4982	NA	NA			2.44446	0.000462752
AGPOA3-04489	TNN	63923	TNN	100520506	2.81819	0.0159735
AGPOA3-20071	TNRC6C	57690	NA	NA	0.462188	0.0456199
AGPOA3-00448	TOB1	10140	TOB1	100144440	4.90073	0.00998149
AGPOA3-07596	TOM1	10043	LOC100624208	100624208			0.216089	0.0149731
AGPOA3-07060	TOM1L1	10040	TOM1L1	100522701			0.350779	0.00497183
AGPOA3-40977	TOR1AIP1	26092	LOC100525600	100525600	2.77301	0.00925852
AGPOA3-17660	TOR3A	64222	TOR3A	100196908	43.1168	0.0070624
AGPOA3-06419	TP53I11	9537	LOC100520600	100520600	2.37577	2.746e-05
AGPOA3-08842	TPST2	8459	TPST2	100154448			2.41714	0.00399393
AGPOA3-15095	TRAF5	7188	TRAF5	396616			0.461518	4.62752e-05
AGPOA3-27998	TRAK1	22906	TRAK1	100522277	0.330775	0.00156762
AGPOA3-17942	TRIM25	7706	LOC100622285	100622285	2.47157	0.00310417
AGPOA3-40247	TRIM26	7726	TRIM26	100144460			2.15388	0.0254132
AGPOA3-04526	TRO	7216	TROP	396561			2.11199	0.000559986
AGPOA3-08088	TROVE2	6738	NA	NA	4.20406	0.0373286
AGPOA3-19420	TROVE2	6738	NA	NA	4.09089	0.0347992
AGPOA3-31394	TROVE2	6738	NA	NA	4.05633	0.0373286
AGPOA3-51065	TRPS1	7227	NA	NA			0.46676	9.65834e-05
AGPOA3-52535	TRPS1	7227	NA	NA			0.448345	5.19403e-05
AGPOA3-18911	TSPYL1	7259	LOC100518283	100518283	2.39115	0.02705
AGPOA3-08014	UBE2H	7328	LOC100626356	100626356	0.421712	0.0182722
AGPOA3-14478	UBE2H	7328	LOC100626356	100626356	0.429909	0.0187201
AGPOA3-40282	UBE2T	29089	LOC100525658	100525658	2.00192	0.0486931
AGPOA3-26504	UBE3C	9690	LOC100511906	100511906			0.412525	0.0416105
AGPOA3-36784	UBXN2B	137886	LOC100153716	100153716	2.05016	0.0112158
AGPOA3-04754	UCHL1	7345	UCHL1	396637			2.23991	0.00167678
AGPOA3-14178	UCHL1	7345	UCHL1	396637			2.36979	0.0010938
AGPOA3-42521	UFSP2	55325	UFSP2	100517682			2.01532	4.45063e-05
AGPOA3-17453	URB1	9875	NA	NA			2.08298	0.0213609
AGPOA3-09768	USP3	9960	LOC100738246	100738246	0.49735	0.0161394
AGPOA3-21404	VMO1	284013	VMO1	100512921			2.16125	7.33284e-07
AGPOA3-21198	VPS52	6293	VPS52	100152596	0.346888	0.0069672
AGPOA3-04441	VPS54	51542	VPS54	100621212			0.479282	0.00799349
AGPOA3-02171	WASF3	10810	WASF3	100155782	2.40309	0.0108006
AGPOA3-45343	WDR17	116966	WDR17	100157060			0.446897	0.000121795
AGPOA3-03804	WDR3	10885	WDR3	100154556	0.29686	0.00680259	0.389266	0.000568276
AGPOA3-31643	WDR3	10885	WDR3	100154556			0.345552	0.00109087
AGPOA3-31643	WDR3	10885	WDR3	100154556	0.313099	0.00925327
AGPOA3-35838	WDR3	10885	WDR3	100154556	0.322094	0.00674679	0.386247	0.00082414
AGPOA3-32188	WIPI1	55062	WIPI1	100462758			2.22104	0.0221491
AGPOA3-15691	WLS	79971	WLS	100516916			2.1284	5.45905e-05
AGPOA3-23584	XIST	7503	NA	NA	0.412012	0.0110517	0.371025	1.72998e-06
AGPOA3-26911	YWHAE	7531	LOC100620600	100620600	0.485888	0.0249826
AGPOA3-16191	ZBED2	79413	LOC100517972	100517972	2.25638	0.0229141
AGPOA3-38454	ZCCHC18	644353	LOC100526028	100526028	3.05048	0.00135941
AGPOA3-16574	ZCCHC4	29063	LOC100623403	100623403	6.27355	0.00235234
AGPOA3-05507	ZDHHC22	283576	LOC100158012	100158012	0.393476	0.0348491
AGPOA3-43357	ZFYVE28	57732	NA	NA	5.27854	0.0326829
AGPOA3-14546	ZMAT3	64393	NA	NA	4.09399	0.0282154
AGPOA3-36030	ZNF232	7775	LOC100514871	100514871	2.86768	0.0123819
AGPOA3-19535	ZNF324B	388569	LOC100519827	100519827			0.48004	0.0148996
AGPOA3-00038	ZNF335	63925	ZNF335	100516768			0.335844	0.0206782
AGPOA3-44522	ZNF554	115196	LOC100523897	100523897			0.458895	0.0109263
AGPOA3-08028	ZNF615	284370	LOC100516615	100516615	2.61515	0.00235234
AGPOA3-45348	ZNF622	90441	LOC100521757	100521757	2.1815	3.16202e-06
AGPOA3-02348	ZNF624	57547	ZNF624	100626993	0.320709	0.00520497
AGPOA3-46748	ZNF644	84146	NA	NA	3.18108	0.040979	6.19343	3.41147e-05
AGPOA3-07315	ZNF7	7553	ZNF7	100156915			2.15814	0.00651993
AGPOA3-22330	ZNF7	7553	ZNF7	100156915			2.8098	0.00619779
AGPOA3-36682	ZNF713	349075	ZNF713	100521127			2.07076	3.41147e-05
AGPOA3-20082	ZNF77	58492	LOC100516355	100516355			3.57032	0.000770357
AGPOA3-24485	ZNF77	58492	LOC100516355	100516355			3.25542	0.00405906
AGPOA3-17132	ZNF829	374899	ZNF829	100511329	0.486847	0.0354212
AGPOA3-32457	ZNF853	54753	LOC100521379	100521379	2.81429	0.00318859
AGPOA3-40933	ZNF878	729747	LOC100516355	100516355			2.60833	0.000284624
AGPOA3-44300	ZNRF3	84133	NA	NA			2.17892	0.000665895
NA indicates not applicable.
In the muscle at the age of 12 days, DEGs were not observed,
